# Supplementary material for: A new millipede-parasitizing horsehair worm, Gordius chiashanus sp. nov., at medium altitudes in Taiwan (Nematomorpha, Gordiida)
Source: Zookeys. 2020 Jun 16;941:25–48. doi: 10.3897/zookeys.941.49100 (PMC7311483; doi:10.3897/zookeys.941.49100)
Supplement: XML Treatment for Gordius chiashanus [file zookeys.941.49100-treatment1.xml]

<!DOCTYPE tp:taxon-treatment
  PUBLIC "-//TaxonX//DTD Taxonomic Treatment Publishing DTD v0 20100105//EN" "tax-treatment-NSO.dtd">
<tp:taxon-treatment xmlns:tp="http://www.plazi.org/taxpub"><tp:treatment-meta><kwd-group><label>Taxon classification</label><kwd><named-content xmlns:xlink="http://www.w3.org/1999/xlink" content-type="kingdom">Animalia</named-content></kwd><kwd><named-content xmlns:xlink="http://www.w3.org/1999/xlink" content-type="order">Gordea</named-content></kwd><kwd><named-content xmlns:xlink="http://www.w3.org/1999/xlink" content-type="family">Gordiidae</named-content></kwd></kwd-group><mixed-citation publication-type="journal"><person-group><name><surname>Chiu</surname><given-names>Ming-Chung</given-names></name><name><surname>Huang</surname><given-names>Chin-Gi</given-names></name><name><surname>Wu</surname><given-names>Wen-Jer</given-names></name><name><surname>Lin</surname><given-names>Zhao-Hui</given-names></name><name><surname>Chen</surname><given-names>Hsuan-Wien</given-names></name><name><surname>Shiao</surname><given-names>Shiuh-Feng</given-names></name></person-group><article-title>A new millipede-parasitizing horsehair worm, <italic><tp:taxon-name><tp:taxon-name-part taxon-name-part-type="genus" reg="Gordius">Gordius</tp:taxon-name-part> <tp:taxon-name-part taxon-name-part-type="species" reg="chiashanus">chiashanus</tp:taxon-name-part></tp:taxon-name></italic> sp. nov., at medium altitudes in Taiwan (<tp:taxon-name><tp:taxon-name-part taxon-name-part-type="phylum">Nematomorpha</tp:taxon-name-part></tp:taxon-name>, <tp:taxon-name><tp:taxon-name-part taxon-name-part-type="above-genus">Gordiida</tp:taxon-name-part></tp:taxon-name>)</article-title><source>Zookeys</source><day>16</day><month>6</month><year>2020</year><volume>941</volume><fpage>25</fpage><lpage>48</lpage><pub-id pub-id-type="doi">10.3897/zookeys.941.49100</pub-id></mixed-citation></tp:treatment-meta><tp:nomenclature><tp:taxon-name><object-id xmlns:xlink="http://www.w3.org/1999/xlink" content-type="arpha" xlink:type="simple">22146B0F-BDE4-5A45-8C99-DB1C29B01FFE</object-id>
            <tp:taxon-name-part taxon-name-part-type="genus" reg="Gordius">Gordius</tp:taxon-name-part>
            <tp:taxon-name-part taxon-name-part-type="species" reg="chiashanus">chiashanus</tp:taxon-name-part>
            <object-id xmlns:xlink="http://www.w3.org/1999/xlink" content-type="zoobank" xlink:type="simple">http://zoobank.org/E904851F-6F48-423D-9AC2-5A7BB595FA7B</object-id>
          </tp:taxon-name><tp:taxon-authority>Chiu</tp:taxon-authority><tp:taxon-status xmlns:xlink="http://www.w3.org/1999/xlink" xlink:type="simple">sp. nov.</tp:taxon-status></tp:nomenclature><tp:treatment-sec sec-type="type locality" id="SECID0EQDAE"><title>Type locality.</title><p>Dinghu (<named-content xmlns:xlink="http://www.w3.org/1999/xlink" content-type="dwc:verbatimCoordinates" xlink:type="simple"><named-content content-type="geo-json" specific-use="{&#34;type&#34;:&#34;Point&#34;,&#34;coordinates&#34;:[120.721944,23.491417]}" id="NCID0EZDAE" xlink:type="simple">23°29'29.10"N, 120°43'19.00"E</named-content></named-content>), Alishan township, Chiayi county, Taiwan (holotype). Paratypes were collected from Dasyueshan (Heping district, Taichung city), Xitou (Lugu township, Nantou county), Shihjhuo, Fenqihu (Zhuqi township, Chiayi county), Dinghu (Alishan township, Chiayi county), and Hongshi forest road (Haituan township, Taitung county). Table <xref ref-type="table" rid="T1">1</xref> presents detailed information of the locality.</p></tp:treatment-sec><tp:treatment-sec sec-type="type material" id="SECID0ECEAE"><title>Type material.</title><p>Partial bodies of the holotype and allotype were deposited at the National Museum of Natural Science, Taichung, Taiwan. Paratypes were deposited at the National Museum of Natural Science, Taichung, Taiwan and Lake Biwa Museum, Shiga, Japan (Table <xref ref-type="table" rid="T1">1</xref>).</p><table-wrap id="T1" position="float" orientation="portrait"><label>Table 1.</label><caption><p><italic><tp:taxon-name><tp:taxon-name-part taxon-name-part-type="genus" reg="Gordius">Gordius</tp:taxon-name-part> <tp:taxon-name-part taxon-name-part-type="species" reg="chiashanus">chiashanus</tp:taxon-name-part></tp:taxon-name></italic> sp. nov. specimen information.</p></caption><table id="TID0EJ1AG" rules="all"><tbody><tr><th rowspan="1" colspan="1">Collection date</th><th rowspan="1" colspan="1">GenBank no.</th><th rowspan="1" colspan="1">Locality</th><th rowspan="1" colspan="1">Longitude and latitude</th><th rowspan="1" colspan="1">Collector</th><th rowspan="1" colspan="1">Depository</th><th rowspan="1" colspan="1">Sex</th><th rowspan="1" colspan="1">Status</th><th rowspan="1" colspan="1">Length (mm)</th></tr><tr><td rowspan="1" colspan="1">20-XI-2017</td><td rowspan="1" colspan="1">
                    <ext-link xmlns:xlink="http://www.w3.org/1999/xlink" ext-link-type="gen" xlink:href="MN784831" xlink:type="simple">MN784831</ext-link>
                    <sup>1</sup>
                  </td><td rowspan="1" colspan="1">Dasyueshan (Heping, Taichung, Taiwan)</td><td rowspan="1" colspan="1">
                    <named-content xmlns:xlink="http://www.w3.org/1999/xlink" content-type="dwc:verbatimCoordinates" xlink:type="simple">
                      <named-content content-type="geo-json" specific-use="{&#34;type&#34;:&#34;Point&#34;,&#34;coordinates&#34;:[120.935222,24.246639]}" id="NCID0EZGAE" xlink:type="simple">24°14'47.90"N, 120°56'06.80"E</named-content>
                    </named-content>
                  </td><td rowspan="1" colspan="1">Ta-Chih Chen</td><td rowspan="1" colspan="1">NMNS</td><td rowspan="1" colspan="1">M</td><td rowspan="1" colspan="1">Free-living adult</td><td rowspan="1" colspan="1">430</td></tr><tr><td rowspan="1" colspan="1">26-XI-2008</td><td rowspan="1" colspan="1">
                    <ext-link xmlns:xlink="http://www.w3.org/1999/xlink" ext-link-type="gen" xlink:href="MN784832" xlink:type="simple">MN784832</ext-link>
                  </td><td rowspan="1" colspan="1">Hongshi trail (Haituan, Taitung, Taiwan)</td><td rowspan="1" colspan="1">
                    <named-content xmlns:xlink="http://www.w3.org/1999/xlink" content-type="dwc:verbatimCoordinates" xlink:type="simple">
                      <named-content content-type="geo-json" specific-use="{&#34;type&#34;:&#34;Point&#34;,&#34;coordinates&#34;:[121.132861,23.070694]}" id="NCID0EEIAE" xlink:type="simple">23°04'14.50"N, 121°07'58.30"E</named-content>
                    </named-content>
                  </td><td rowspan="1" colspan="1">Po-Yen Chen</td><td rowspan="1" colspan="1">NMNS</td><td rowspan="1" colspan="1">M</td><td rowspan="1" colspan="1">Free-living adult</td><td rowspan="1" colspan="1">744</td></tr><tr><td rowspan="1" colspan="1">22-I-2008</td><td rowspan="1" colspan="1">
                    <ext-link xmlns:xlink="http://www.w3.org/1999/xlink" ext-link-type="gen" xlink:href="MN784841" xlink:type="simple">MN784841</ext-link>
                  </td><td rowspan="1" colspan="1">Shihjhuo (Zhuqi, Chiayi, Taiwan)</td><td rowspan="1" colspan="1">
                    <named-content xmlns:xlink="http://www.w3.org/1999/xlink" content-type="dwc:verbatimCoordinates" xlink:type="simple">
                      <named-content content-type="geo-json" specific-use="{&#34;type&#34;:&#34;Point&#34;,&#34;coordinates&#34;:[120.701639,23.483806]}" id="NCID0EPJAE" xlink:type="simple">23°29'01.70"N, 120°42'05.90"E</named-content>
                    </named-content>
                  </td><td rowspan="1" colspan="1">Yu-Hsuan Tsai</td><td rowspan="1" colspan="1">NMNS</td><td rowspan="1" colspan="1">M</td><td rowspan="1" colspan="1">Free-living adult</td><td rowspan="1" colspan="1">860</td></tr><tr><td rowspan="1" colspan="1">9-II-2007</td><td rowspan="1" colspan="1">
                    <ext-link xmlns:xlink="http://www.w3.org/1999/xlink" ext-link-type="gen" xlink:href="MN784833" xlink:type="simple">MN784833</ext-link>
                  </td><td rowspan="1" colspan="1">Shihjhuo (Zhuqi, Chiayi, Taiwan)</td><td rowspan="1" colspan="1">
                    <named-content xmlns:xlink="http://www.w3.org/1999/xlink" content-type="dwc:verbatimCoordinates" xlink:type="simple">
                      <named-content content-type="geo-json" specific-use="{&#34;type&#34;:&#34;Point&#34;,&#34;coordinates&#34;:[120.701639,23.483806]}" id="NCID0E1KAE" xlink:type="simple">23°29'01.70"N, 120°42'05.90"E</named-content>
                    </named-content>
                  </td><td rowspan="1" colspan="1">Yu-Hsuan Tsai</td><td rowspan="1" colspan="1">NMNS</td><td rowspan="1" colspan="1">F</td><td rowspan="1" colspan="1">Free-living adult</td><td rowspan="1" colspan="1">707</td></tr><tr><td rowspan="1" colspan="1">8-XII-2017</td><td rowspan="1" colspan="1">
                    <ext-link xmlns:xlink="http://www.w3.org/1999/xlink" ext-link-type="gen" xlink:href="MN784819" xlink:type="simple">MN784819</ext-link>
                  </td><td rowspan="1" colspan="1">Dinghu (Alishan, Chiayi, Taiwan)</td><td rowspan="1" colspan="1">
                    <named-content xmlns:xlink="http://www.w3.org/1999/xlink" content-type="dwc:verbatimCoordinates" xlink:type="simple">
                      <named-content content-type="geo-json" specific-use="{&#34;type&#34;:&#34;Point&#34;,&#34;coordinates&#34;:[120.721944,23.491417]}" id="NCID0EFMAE" xlink:type="simple">23°29'29.10"N, 120°43'19.00"E</named-content>
                    </named-content>
                  </td><td rowspan="1" colspan="1">Ming-Chung Chiu</td><td rowspan="1" colspan="1">LBM</td><td rowspan="1" colspan="1">M</td><td rowspan="1" colspan="1">Free-living adult</td><td rowspan="1" colspan="1">771</td></tr><tr><td rowspan="1" colspan="1">8-XII-2017</td><td rowspan="1" colspan="1">
                    <ext-link xmlns:xlink="http://www.w3.org/1999/xlink" ext-link-type="gen" xlink:href="MN784820" xlink:type="simple">MN784820</ext-link>
                  </td><td rowspan="1" colspan="1">Dinghu (Alishan, Chiayi, Taiwan)</td><td rowspan="1" colspan="1">
                    <named-content xmlns:xlink="http://www.w3.org/1999/xlink" content-type="dwc:verbatimCoordinates" xlink:type="simple">
                      <named-content content-type="geo-json" specific-use="{&#34;type&#34;:&#34;Point&#34;,&#34;coordinates&#34;:[120.721944,23.491417]}" id="NCID0EQNAE" xlink:type="simple">23°29'29.10"N, 120°43'19.00"E</named-content>
                    </named-content>
                  </td><td rowspan="1" colspan="1">Ming-Chung Chiu</td><td rowspan="1" colspan="1">NMNS</td><td rowspan="1" colspan="1">M</td><td rowspan="1" colspan="1">Free-living adult</td><td rowspan="1" colspan="1">734</td></tr><tr><td rowspan="1" colspan="1">8-XII-2017</td><td rowspan="1" colspan="1">
                    <ext-link xmlns:xlink="http://www.w3.org/1999/xlink" ext-link-type="gen" xlink:href="MN784821" xlink:type="simple">MN784821</ext-link>
                  </td><td rowspan="1" colspan="1">Dinghu (Alishan, Chiayi, Taiwan)</td><td rowspan="1" colspan="1">
                    <named-content xmlns:xlink="http://www.w3.org/1999/xlink" content-type="dwc:verbatimCoordinates" xlink:type="simple">
                      <named-content content-type="geo-json" specific-use="{&#34;type&#34;:&#34;Point&#34;,&#34;coordinates&#34;:[120.721944,23.491417]}" id="NCID0E2OAE" xlink:type="simple">23°29'29.10"N, 120°43'19.00"E</named-content>
                    </named-content>
                  </td><td rowspan="1" colspan="1">Ming-Chung Chiu</td><td rowspan="1" colspan="1">NMNS</td><td rowspan="1" colspan="1">M</td><td rowspan="1" colspan="1">Free-living adult</td><td rowspan="1" colspan="1">726</td></tr><tr><td rowspan="1" colspan="1">17-XII-2013</td><td rowspan="1" colspan="1">
                    <ext-link xmlns:xlink="http://www.w3.org/1999/xlink" ext-link-type="gen" xlink:href="MN784822" xlink:type="simple">MN784822</ext-link>
                  </td><td rowspan="1" colspan="1">Fenqihu (Zhuqi, Chiayi, Taiwan)</td><td rowspan="1" colspan="1">
                    <named-content xmlns:xlink="http://www.w3.org/1999/xlink" content-type="dwc:verbatimCoordinates" xlink:type="simple">
                      <named-content content-type="geo-json" specific-use="{&#34;type&#34;:&#34;Point&#34;,&#34;coordinates&#34;:[120.693333,23.503528]}" id="NCID0EGQAE" xlink:type="simple">23°30'12.70"N, 120°41'36.00"E</named-content>
                    </named-content>
                  </td><td rowspan="1" colspan="1">Hua-Te Fang</td><td rowspan="1" colspan="1">LBM</td><td rowspan="1" colspan="1">M</td><td rowspan="1" colspan="1">Free-living adult</td><td rowspan="1" colspan="1">803</td></tr><tr><td rowspan="1" colspan="1">17-XII-2013</td><td rowspan="1" colspan="1">
                    <ext-link xmlns:xlink="http://www.w3.org/1999/xlink" ext-link-type="gen" xlink:href="MN784823" xlink:type="simple">MN784823</ext-link>
                  </td><td rowspan="1" colspan="1">Fenqihu (Zhuqi, Chiayi, Taiwan)</td><td rowspan="1" colspan="1">
                    <named-content xmlns:xlink="http://www.w3.org/1999/xlink" content-type="dwc:verbatimCoordinates" xlink:type="simple">
                      <named-content content-type="geo-json" specific-use="{&#34;type&#34;:&#34;Point&#34;,&#34;coordinates&#34;:[120.693333,23.503528]}" id="NCID0ERRAE" xlink:type="simple">23°30'12.70"N, 120°41'36.00"E</named-content>
                    </named-content>
                  </td><td rowspan="1" colspan="1">Hua-Te Fang</td><td rowspan="1" colspan="1">LBM</td><td rowspan="1" colspan="1">M</td><td rowspan="1" colspan="1">Free-living adult</td><td rowspan="1" colspan="1">756</td></tr><tr><td rowspan="1" colspan="1">17-XII-2013</td><td rowspan="1" colspan="1">
                    <ext-link xmlns:xlink="http://www.w3.org/1999/xlink" ext-link-type="gen" xlink:href="MN784824" xlink:type="simple">MN784824</ext-link>
                  </td><td rowspan="1" colspan="1">Fenqihu (Zhuqi, Chiayi, Taiwan)</td><td rowspan="1" colspan="1">
                    <named-content xmlns:xlink="http://www.w3.org/1999/xlink" content-type="dwc:verbatimCoordinates" xlink:type="simple">
                      <named-content content-type="geo-json" specific-use="{&#34;type&#34;:&#34;Point&#34;,&#34;coordinates&#34;:[120.693333,23.503528]}" id="NCID0E3SAE" xlink:type="simple">23°30'12.70"N, 120°41'36.00"E</named-content>
                    </named-content>
                  </td><td rowspan="1" colspan="1">Hua-Te Fang</td><td rowspan="1" colspan="1">NMNS</td><td rowspan="1" colspan="1">M</td><td rowspan="1" colspan="1">Free-living adult</td><td rowspan="1" colspan="1">594</td></tr><tr><td rowspan="1" colspan="1">17-XII-2013</td><td rowspan="1" colspan="1">
                    <ext-link xmlns:xlink="http://www.w3.org/1999/xlink" ext-link-type="gen" xlink:href="MN784825" xlink:type="simple">MN784825</ext-link>
                  </td><td rowspan="1" colspan="1">Fenqihu (Zhuqi, Chiayi, Taiwan)</td><td rowspan="1" colspan="1">
                    <named-content xmlns:xlink="http://www.w3.org/1999/xlink" content-type="dwc:verbatimCoordinates" xlink:type="simple">
                      <named-content content-type="geo-json" specific-use="{&#34;type&#34;:&#34;Point&#34;,&#34;coordinates&#34;:[120.693333,23.503528]}" id="NCID0EHUAE" xlink:type="simple">23°30'12.70"N, 120°41'36.00"E</named-content>
                    </named-content>
                  </td><td rowspan="1" colspan="1">Hua-Te Fang</td><td rowspan="1" colspan="1">NMNS</td><td rowspan="1" colspan="1">M</td><td rowspan="1" colspan="1">Free-living adult</td><td rowspan="1" colspan="1">383</td></tr><tr><td rowspan="1" colspan="1">17-XII-2013</td><td rowspan="1" colspan="1">
                    <ext-link xmlns:xlink="http://www.w3.org/1999/xlink" ext-link-type="gen" xlink:href="MN784826" xlink:type="simple">MN784826</ext-link>
                  </td><td rowspan="1" colspan="1">Fenqihu (Zhuqi, Chiayi, Taiwan)</td><td rowspan="1" colspan="1">
                    <named-content xmlns:xlink="http://www.w3.org/1999/xlink" content-type="dwc:verbatimCoordinates" xlink:type="simple">
                      <named-content content-type="geo-json" specific-use="{&#34;type&#34;:&#34;Point&#34;,&#34;coordinates&#34;:[120.693333,23.503528]}" id="NCID0ESVAE" xlink:type="simple">23°30'12.70"N, 120°41'36.00"E</named-content>
                    </named-content>
                  </td><td rowspan="1" colspan="1">Hua-Te Fang</td><td rowspan="1" colspan="1">NMNS</td><td rowspan="1" colspan="1">M</td><td rowspan="1" colspan="1">Free-living adult</td><td rowspan="1" colspan="1">676</td></tr><tr><td rowspan="1" colspan="1">17-XII-2013</td><td rowspan="1" colspan="1">
                    <ext-link xmlns:xlink="http://www.w3.org/1999/xlink" ext-link-type="gen" xlink:href="MN784827" xlink:type="simple">MN784827</ext-link>
                  </td><td rowspan="1" colspan="1">Fenqihu (Zhuqi, Chiayi, Taiwan)</td><td rowspan="1" colspan="1">
                    <named-content xmlns:xlink="http://www.w3.org/1999/xlink" content-type="dwc:verbatimCoordinates" xlink:type="simple">
                      <named-content content-type="geo-json" specific-use="{&#34;type&#34;:&#34;Point&#34;,&#34;coordinates&#34;:[120.693333,23.503528]}" id="NCID0E4WAE" xlink:type="simple">23°30'12.70"N, 120°41'36.00"E</named-content>
                    </named-content>
                  </td><td rowspan="1" colspan="1">Hua-Te Fang</td><td rowspan="1" colspan="1">NMNS</td><td rowspan="1" colspan="1">M</td><td rowspan="1" colspan="1">Free-living adult</td><td rowspan="1" colspan="1">474</td></tr><tr><td rowspan="1" colspan="1">18-XII-2017</td><td rowspan="1" colspan="1">
                    <ext-link xmlns:xlink="http://www.w3.org/1999/xlink" ext-link-type="gen" xlink:href="MN784828" xlink:type="simple">MN784828</ext-link>
                  </td><td rowspan="1" colspan="1">Fenqihu (Zhuqi, Chiayi, Taiwan)</td><td rowspan="1" colspan="1">
                    <named-content xmlns:xlink="http://www.w3.org/1999/xlink" content-type="dwc:verbatimCoordinates" xlink:type="simple">
                      <named-content content-type="geo-json" specific-use="{&#34;type&#34;:&#34;Point&#34;,&#34;coordinates&#34;:[120.693333,23.503528]}" id="NCID0EIYAE" xlink:type="simple">23°30'12.70"N, 120°41'36.00"E</named-content>
                    </named-content>
                  </td><td rowspan="1" colspan="1">Ming-Chung Chiu</td><td rowspan="1" colspan="1">NMNS</td><td rowspan="1" colspan="1">M</td><td rowspan="1" colspan="1">Free-living adult</td><td rowspan="1" colspan="1">749</td></tr><tr><td rowspan="1" colspan="1">18-XII-2017</td><td rowspan="1" colspan="1">
                    <ext-link xmlns:xlink="http://www.w3.org/1999/xlink" ext-link-type="gen" xlink:href="MN784829" xlink:type="simple">MN784829</ext-link>
                  </td><td rowspan="1" colspan="1">Fenqihu (Zhuqi, Chiayi, Taiwan)</td><td rowspan="1" colspan="1">
                    <named-content xmlns:xlink="http://www.w3.org/1999/xlink" content-type="dwc:verbatimCoordinates" xlink:type="simple">
                      <named-content content-type="geo-json" specific-use="{&#34;type&#34;:&#34;Point&#34;,&#34;coordinates&#34;:[120.693333,23.503528]}" id="NCID0ETZAE" xlink:type="simple">23°30'12.70"N, 120°41'36.00"E</named-content>
                    </named-content>
                  </td><td rowspan="1" colspan="1">Ming-Chung Chiu</td><td rowspan="1" colspan="1">NMNS</td><td rowspan="1" colspan="1">F</td><td rowspan="1" colspan="1">Free-living adult</td><td rowspan="1" colspan="1">666</td></tr><tr><td rowspan="1" colspan="1">18-XII-2017</td><td rowspan="1" colspan="1">
                    <ext-link xmlns:xlink="http://www.w3.org/1999/xlink" ext-link-type="gen" xlink:href="MN784830" xlink:type="simple">MN784830</ext-link>
                  </td><td rowspan="1" colspan="1">Fenqihu (Zhuqi, Chiayi, Taiwan)</td><td rowspan="1" colspan="1">
                    <named-content xmlns:xlink="http://www.w3.org/1999/xlink" content-type="dwc:verbatimCoordinates" xlink:type="simple">
                      <named-content content-type="geo-json" specific-use="{&#34;type&#34;:&#34;Point&#34;,&#34;coordinates&#34;:[120.693333,23.503528]}" id="NCID0E51AE" xlink:type="simple">23°30'12.70"N, 120°41'36.00"E</named-content>
                    </named-content>
                  </td><td rowspan="1" colspan="1">Ming-Chung Chiu</td><td rowspan="1" colspan="1">NMNS</td><td rowspan="1" colspan="1">F</td><td rowspan="1" colspan="1">Free-living adult</td><td rowspan="1" colspan="1">717</td></tr><tr><td rowspan="1" colspan="1">18-XII-2016</td><td rowspan="1" colspan="1">
                    <ext-link xmlns:xlink="http://www.w3.org/1999/xlink" ext-link-type="gen" xlink:href="MN784816" xlink:type="simple">MN784816</ext-link>
                  </td><td rowspan="1" colspan="1">Xitou (Lugu, Nantou, Taiwan)</td><td rowspan="1" colspan="1">
                    <named-content xmlns:xlink="http://www.w3.org/1999/xlink" content-type="dwc:verbatimCoordinates" xlink:type="simple">
                      <named-content content-type="geo-json" specific-use="{&#34;type&#34;:&#34;Point&#34;,&#34;coordinates&#34;:[120.790972,23.672583]}" id="NCID0EJ3AE" xlink:type="simple">23°40'21.30"N, 120°47'27.50"E</named-content>
                    </named-content>
                  </td><td rowspan="1" colspan="1">Ming-Chung Chiu</td><td rowspan="1" colspan="1">LBM</td><td rowspan="1" colspan="1">M</td><td rowspan="1" colspan="1">Free-living adult</td><td rowspan="1" colspan="1">498</td></tr><tr><td rowspan="1" colspan="1">18-XII-2016</td><td rowspan="1" colspan="1">
                    <ext-link xmlns:xlink="http://www.w3.org/1999/xlink" ext-link-type="gen" xlink:href="MN784817" xlink:type="simple">MN784817</ext-link>
                  </td><td rowspan="1" colspan="1">Xitou (Lugu, Nantou, Taiwan)</td><td rowspan="1" colspan="1">
                    <named-content xmlns:xlink="http://www.w3.org/1999/xlink" content-type="dwc:verbatimCoordinates" xlink:type="simple">
                      <named-content content-type="geo-json" specific-use="{&#34;type&#34;:&#34;Point&#34;,&#34;coordinates&#34;:[120.790972,23.672583]}" id="NCID0EU4AE" xlink:type="simple">23°40'21.30"N, 120°47'27.50"E</named-content>
                    </named-content>
                  </td><td rowspan="1" colspan="1">Ming-Chung Chiu</td><td rowspan="1" colspan="1">NMNS</td><td rowspan="1" colspan="1">M</td><td rowspan="1" colspan="1">Free-living adult</td><td rowspan="1" colspan="1">403</td></tr><tr><td rowspan="1" colspan="1">18-XII-2016</td><td rowspan="1" colspan="1">
                    <ext-link xmlns:xlink="http://www.w3.org/1999/xlink" ext-link-type="gen" xlink:href="MN784818" xlink:type="simple">MN784818</ext-link>
                  </td><td rowspan="1" colspan="1">Xitou (Lugu, Nantou, Taiwan)</td><td rowspan="1" colspan="1">
                    <named-content xmlns:xlink="http://www.w3.org/1999/xlink" content-type="dwc:verbatimCoordinates" xlink:type="simple">
                      <named-content content-type="geo-json" specific-use="{&#34;type&#34;:&#34;Point&#34;,&#34;coordinates&#34;:[120.790972,23.672583]}" id="NCID0E65AE" xlink:type="simple">23°40'21.30"N, 120°47'27.50"E</named-content>
                    </named-content>
                  </td><td rowspan="1" colspan="1">Ming-Chung Chiu</td><td rowspan="1" colspan="1">LBM</td><td rowspan="1" colspan="1">F</td><td rowspan="1" colspan="1">Free-living adult</td><td rowspan="1" colspan="1">549</td></tr><tr><td rowspan="1" colspan="1">9-II-2008</td><td rowspan="1" colspan="1">
                    <ext-link xmlns:xlink="http://www.w3.org/1999/xlink" ext-link-type="gen" xlink:href="MN784842" xlink:type="simple">MN784842</ext-link>
                  </td><td rowspan="1" colspan="1">Xitou (Lugu, Nantou, Taiwan)</td><td rowspan="1" colspan="1">
                    <named-content xmlns:xlink="http://www.w3.org/1999/xlink" content-type="dwc:verbatimCoordinates" xlink:type="simple">
                      <named-content content-type="geo-json" specific-use="{&#34;type&#34;:&#34;Point&#34;,&#34;coordinates&#34;:[120.790972,23.672583]}" id="NCID0ELAAG" xlink:type="simple">23°40'21.30"N, 120°47'27.50"E</named-content>
                    </named-content>
                  </td><td rowspan="1" colspan="1">Ming-Chung Chiu</td><td rowspan="1" colspan="1">NMNS</td><td rowspan="1" colspan="1">M</td><td rowspan="1" colspan="1">Free-living adult</td><td rowspan="1" colspan="1">572</td></tr><tr><td rowspan="1" colspan="1">10-XII-2011</td><td rowspan="1" colspan="1">
                    <ext-link xmlns:xlink="http://www.w3.org/1999/xlink" ext-link-type="gen" xlink:href="MN784840" xlink:type="simple">MN784840</ext-link>
                  </td><td rowspan="1" colspan="1">Xitou (Lugu, Nantou, Taiwan)</td><td rowspan="1" colspan="1">
                    <named-content xmlns:xlink="http://www.w3.org/1999/xlink" content-type="dwc:verbatimCoordinates" xlink:type="simple">
                      <named-content content-type="geo-json" specific-use="{&#34;type&#34;:&#34;Point&#34;,&#34;coordinates&#34;:[120.790972,23.672583]}" id="NCID0EWBAG" xlink:type="simple">23°40'21.30"N, 120°47'27.50"E</named-content>
                    </named-content>
                  </td><td rowspan="1" colspan="1">Ming-Chung Chiu</td><td rowspan="1" colspan="1">NMNS</td><td rowspan="1" colspan="1">M</td><td rowspan="1" colspan="1">Free-living adult</td><td rowspan="1" colspan="1">502</td></tr><tr><td rowspan="1" colspan="1">17-III-2019</td><td rowspan="1" colspan="1">
                    <ext-link xmlns:xlink="http://www.w3.org/1999/xlink" ext-link-type="gen" xlink:href="MN784839" xlink:type="simple">MN784839</ext-link>
                  </td><td rowspan="1" colspan="1">Xitou (Lugu, Nantou, Taiwan)</td><td rowspan="1" colspan="1">
                    <named-content xmlns:xlink="http://www.w3.org/1999/xlink" content-type="dwc:verbatimCoordinates" xlink:type="simple">
                      <named-content content-type="geo-json" specific-use="{&#34;type&#34;:&#34;Point&#34;,&#34;coordinates&#34;:[120.790972,23.672583]}" id="NCID0EBDAG" xlink:type="simple">23°40'21.30"N, 120°47'27.50"E</named-content>
                    </named-content>
                  </td><td rowspan="1" colspan="1">Zhao-Hui Lin</td><td rowspan="1" colspan="1">NMNS</td><td rowspan="1" colspan="1">-</td><td rowspan="1" colspan="1">Dead worm in host</td><td rowspan="1" colspan="1">-</td></tr><tr><td rowspan="1" colspan="1">23-VII-2018</td><td rowspan="1" colspan="1">
                    <ext-link xmlns:xlink="http://www.w3.org/1999/xlink" ext-link-type="gen" xlink:href="MN784834" xlink:type="simple">MN784834</ext-link>
                  </td><td rowspan="1" colspan="1">Shihjhuo (Zhuqi, Chiayi, Taiwan)</td><td rowspan="1" colspan="1">
                    <named-content xmlns:xlink="http://www.w3.org/1999/xlink" content-type="dwc:verbatimCoordinates" xlink:type="simple">
                      <named-content content-type="geo-json" specific-use="{&#34;type&#34;:&#34;Point&#34;,&#34;coordinates&#34;:[120.701639,23.483806]}" id="NCID0EMEAG" xlink:type="simple">23°29'01.70"N, 120°42'05.90"E</named-content>
                    </named-content>
                  </td><td rowspan="1" colspan="1">Yu-Wei Li</td><td rowspan="1" colspan="1">NMNS</td><td rowspan="1" colspan="1">-</td><td rowspan="1" colspan="1">Immature worm</td><td rowspan="1" colspan="1">660</td></tr><tr><td rowspan="1" colspan="1">28-VII-2018</td><td rowspan="1" colspan="1">
                    <ext-link xmlns:xlink="http://www.w3.org/1999/xlink" ext-link-type="gen" xlink:href="MN784835" xlink:type="simple">MN784835</ext-link>
                  </td><td rowspan="1" colspan="1">Shihjhuo (Zhuqi, Chiayi, Taiwan)</td><td rowspan="1" colspan="1">
                    <named-content xmlns:xlink="http://www.w3.org/1999/xlink" content-type="dwc:verbatimCoordinates" xlink:type="simple">
                      <named-content content-type="geo-json" specific-use="{&#34;type&#34;:&#34;Point&#34;,&#34;coordinates&#34;:[120.695222,23.472944]}" id="NCID0EXFAG" xlink:type="simple">23°28'22.60"N, 120°41'42.80"E</named-content>
                    </named-content>
                  </td><td rowspan="1" colspan="1">Yu-Wei Li</td><td rowspan="1" colspan="1">NMNS</td><td rowspan="1" colspan="1">-</td><td rowspan="1" colspan="1">Immature worm</td><td rowspan="1" colspan="1">894</td></tr><tr><td rowspan="1" colspan="1">28-VII-2018</td><td rowspan="1" colspan="1">
                    <ext-link xmlns:xlink="http://www.w3.org/1999/xlink" ext-link-type="gen" xlink:href="MN784836" xlink:type="simple">MN784836</ext-link>
                  </td><td rowspan="1" colspan="1">Shihjhuo (Zhuqi, Chiayi, Taiwan)</td><td rowspan="1" colspan="1">
                    <named-content xmlns:xlink="http://www.w3.org/1999/xlink" content-type="dwc:verbatimCoordinates" xlink:type="simple">
                      <named-content content-type="geo-json" specific-use="{&#34;type&#34;:&#34;Point&#34;,&#34;coordinates&#34;:[120.695222,23.472944]}" id="NCID0ECHAG" xlink:type="simple">23°28'22.60"N, 120°41'42.80"E</named-content>
                    </named-content>
                  </td><td rowspan="1" colspan="1">Yu-Wei Li</td><td rowspan="1" colspan="1">NMNS</td><td rowspan="1" colspan="1">-</td><td rowspan="1" colspan="1">Immature worm</td><td rowspan="1" colspan="1">420</td></tr><tr><td rowspan="1" colspan="1">28-VII-2018</td><td rowspan="1" colspan="1">
                    <ext-link xmlns:xlink="http://www.w3.org/1999/xlink" ext-link-type="gen" xlink:href="MN784837" xlink:type="simple">MN784837</ext-link>
                  </td><td rowspan="1" colspan="1">Shihjhuo (Zhuqi, Chiayi, Taiwan)</td><td rowspan="1" colspan="1">
                    <named-content xmlns:xlink="http://www.w3.org/1999/xlink" content-type="dwc:verbatimCoordinates" xlink:type="simple">
                      <named-content content-type="geo-json" specific-use="{&#34;type&#34;:&#34;Point&#34;,&#34;coordinates&#34;:[120.695222,23.472944]}" id="NCID0ENIAG" xlink:type="simple">23°28'22.60"N, 120°41'42.80"E</named-content>
                    </named-content>
                  </td><td rowspan="1" colspan="1">Yu-Wei Li</td><td rowspan="1" colspan="1">NMNS</td><td rowspan="1" colspan="1">-</td><td rowspan="1" colspan="1">Immature worm</td><td rowspan="1" colspan="1">442</td></tr><tr><td rowspan="1" colspan="1">28-VII-2018</td><td rowspan="1" colspan="1">
                    <ext-link xmlns:xlink="http://www.w3.org/1999/xlink" ext-link-type="gen" xlink:href="MN784838" xlink:type="simple">MN784838</ext-link>
                  </td><td rowspan="1" colspan="1">Shihjhuo (Zhuqi, Chiayi, Taiwan)</td><td rowspan="1" colspan="1">
                    <named-content xmlns:xlink="http://www.w3.org/1999/xlink" content-type="dwc:verbatimCoordinates" xlink:type="simple">
                      <named-content content-type="geo-json" specific-use="{&#34;type&#34;:&#34;Point&#34;,&#34;coordinates&#34;:[120.695222,23.472944]}" id="NCID0EYJAG" xlink:type="simple">23°28'22.60"N, 120°41'42.80"E</named-content>
                    </named-content>
                  </td><td rowspan="1" colspan="1">Yu-Wei Li</td><td rowspan="1" colspan="1">NMNS</td><td rowspan="1" colspan="1">-</td><td rowspan="1" colspan="1">Immature worm</td><td rowspan="1" colspan="1">426</td></tr></tbody></table><table-wrap-foot><fn><p>LBM: Lake Biwa Museum; NMNS: National Museum of Natural Science. <sup>1</sup> Holotype.</p></fn></table-wrap-foot></table-wrap></tp:treatment-sec><tp:treatment-sec sec-type="Type hosts" id="SECID0ESKAG"><title>Type hosts.</title><p><italic><tp:taxon-name><tp:taxon-name-part taxon-name-part-type="genus" reg="Spirobolus">Spirobolus</tp:taxon-name-part></tp:taxon-name></italic> sp. nov. (Hsu and Chang, unpublished) (<tp:taxon-name><tp:taxon-name-part taxon-name-part-type="class">Diplopoda</tp:taxon-name-part></tp:taxon-name>: <tp:taxon-name><tp:taxon-name-part taxon-name-part-type="family">Spirobolidae</tp:taxon-name-part></tp:taxon-name>) (Fig. <xref ref-type="fig" rid="F5">5E, F</xref>)</p></tp:treatment-sec><tp:treatment-sec sec-type="etymology" id="SECID0ENLAG"><title>Etymology.</title><p>The specific name is the combination of <italic>chia</italic>, referring to the place (Chiayi county) where the first sample was found, and <italic>shan</italic>, referring to the Chinese word for “mountains.” The word <italic>chia</italic> is also in memory of our friend, Chia-Chih Lin, who died in an accident in a field experiment.</p></tp:treatment-sec><tp:treatment-sec sec-type="description" id="SECID0EZLAG"><title>Description.</title><p><bold>Male adults (<italic>N</italic> = 11) (Figs <xref ref-type="fig" rid="F1">1</xref>–<xref ref-type="fig" rid="F3">3</xref>, <xref ref-type="fig" rid="F5">5</xref>).</bold> Body length 627.94 ± 154.75 (383–860) mm, width (widest, after dehydration) 1.30 ± 0.31 (0.81–2.06) mm, light to dark brown, smooth, and covered with mucus-like structure (viscous liquid on live worms with rainbow-like reflection (Fig. <xref ref-type="fig" rid="F5">5C</xref>, Suppl. material <xref ref-type="supplementary-material" rid="S1">1</xref>: Video S1), and created haze that surrounded the body surface in hot water (Fig. <xref ref-type="fig" rid="F5">5A</xref>).</p><fig id="F1" position="float" orientation="portrait"><object-id xmlns:xlink="http://www.w3.org/1999/xlink" content-type="doi" xlink:type="simple">10.3897/zookeys.941.49100.figure1</object-id><object-id xmlns:xlink="http://www.w3.org/1999/xlink" content-type="arpha" xlink:type="simple">B67AF27A-9EA9-5339-9D64-BB6FD22A36C2</object-id><label>Figure 1.</label><caption><p>Anterior end of male <italic><tp:taxon-name><tp:taxon-name-part taxon-name-part-type="genus" reg="Gordius">Gordius</tp:taxon-name-part> <tp:taxon-name-part taxon-name-part-type="species" reg="chiashanus">chiashanus</tp:taxon-name-part></tp:taxon-name></italic> sp. nov. <bold>A</bold> stereomicroscopic image of the ventral side of the anterior end showing a white cap, dark-brown collar, and vertical white stripe on the ventral side <bold>B, C</bold><abbrev xmlns:xlink="http://www.w3.org/1999/xlink" xlink:title="scanning electronic microscope" id="ABBRID0ETNAG" xlink:type="simple">SEM</abbrev> images of the anterior end surface that is (<bold>B</bold>) smooth with scattered short bristles and (<bold>C</bold>) wrinkled <bold>D</bold> close-up view of the dotted square in C showing the short bristles (arrows) covered by a wrinkled structure. Scale bars: 2 mm (<bold>A</bold>), 200 μm (<bold>B–D</bold>).</p></caption><graphic xmlns:xlink="http://www.w3.org/1999/xlink" xlink:href="zookeys-941-025-g001.jpg" position="float" orientation="portrait" xlink:type="simple" id="oo_421154.jpg"><uri content-type="original_file" xlink:type="simple">https://binary.pensoft.net/fig/421154</uri></graphic></fig><p>Anterior end columnar and spherical; anterior tip white (white cap) with a dark -brown collar and a vertical white stripe on the ventral side (Fig. <xref ref-type="fig" rid="F1">1A</xref>). Under <abbrev xmlns:xlink="http://www.w3.org/1999/xlink" xlink:title="scanning electronic microscope" id="ABBRID0EMOAG" xlink:type="simple">SEM</abbrev>, surface of anterior end appeared smooth (Fig. <xref ref-type="fig" rid="F1">1B</xref>) or wrinkled (Fig. <xref ref-type="fig" rid="F1">1C</xref>) on the tip of one sample; scattered short bristles (11.24 ± 6.57 (4.92–22.24) µm in length) scattered except on tip in most samples (Fig. <xref ref-type="fig" rid="F1">1B, D</xref>).</p><p>Cuticle in mid-body ornamented with a dorsal and a ventral dark pigment line; white spots scattered across entire body surface (Figs <xref ref-type="fig" rid="F3">3C, D</xref>, <xref ref-type="fig" rid="F5">5A</xref>). Under <abbrev xmlns:xlink="http://www.w3.org/1999/xlink" xlink:title="scanning electronic microscope" id="ABBRID0EGPAG" xlink:type="simple">SEM</abbrev>, cuticle surface appeared smooth (Fig. <xref ref-type="fig" rid="F3">3A</xref>) with a few scattered short or cone-like bristles (6.75 ± 2.37 (2.31–10.34) µm in length) (Fig. <xref ref-type="fig" rid="F3">3A, B</xref>).</p><p>Posterior end divided into two tail lobes (Fig. <xref ref-type="fig" rid="F2">2A, B</xref>), each lobe 855.24 ± 100.89 (658.39–994.88) µm long and 458.55 ± 76.52 (365.95–643.00) µm wide with length-to-width ratio of 1.89 ± 0.26 (1.49–2.42). Inner side of lobe tips white (Fig. <xref ref-type="fig" rid="F2">2A</xref>). Under <abbrev xmlns:xlink="http://www.w3.org/1999/xlink" xlink:title="scanning electronic microscope" id="ABBRID0E3PAG" xlink:type="simple">SEM</abbrev>, inner side of tail lobes concave in some samples; cuticle surface smooth, but one sample exhibited flat areoles on inner side of lobe tips; short bristles scattered across the surface and concentrated in most samples on lobe tips (Fig. <xref ref-type="fig" rid="F2">2C</xref>) and on inner side of lobe tips forming a bristle field (322.67 ± 99.34 (187.60–412.75) µm long and 71.82 ± 35.49 (44.81–114.54) µm wide) on each of tail lobe posterior to tips of postcloacal crescent (Fig. <xref ref-type="fig" rid="F2">2D</xref>). Postcloacal crescent (Fig. <xref ref-type="fig" rid="F2">2A, B</xref>) 718.61 ± 118.77 (536.14–984.34) µm long and 86.7 ±15.62 (54.73–118.65) µm wide and located on ventral side near base of tail lobes. Crescent generally semicircular or slightly angled, but a few samples exhibited a straightened form of crescent. Branches of postcloacal crescent usually ended at tail lobes. Cloacal opening circular (40.5 ± 21.87 (27.41–56.14) µm) and anterior to postcloacal crescent (Fig. <xref ref-type="fig" rid="F2">2A, B</xref>). Wall inside cloacal opening exhibited areoles (Fig. <xref ref-type="fig" rid="F2">2E</xref>); no circumcloacal spine or bristles observed in region next to cloacal opening.</p><fig id="F2" position="float" orientation="portrait"><object-id xmlns:xlink="http://www.w3.org/1999/xlink" content-type="doi" xlink:type="simple">10.3897/zookeys.941.49100.figure2</object-id><object-id xmlns:xlink="http://www.w3.org/1999/xlink" content-type="arpha" xlink:type="simple">CEAD926F-3060-52B4-AC18-56ECA32B39E2</object-id><label>Figure 2.</label><caption><p>Posterior end of male <italic><tp:taxon-name><tp:taxon-name-part taxon-name-part-type="genus" reg="Gordius">Gordius</tp:taxon-name-part> <tp:taxon-name-part taxon-name-part-type="species" reg="chiashanus">chiashanus</tp:taxon-name-part></tp:taxon-name></italic> sp. nov. <bold>A</bold> stereomicroscopic image of the posterior end <bold>B–D</bold><abbrev xmlns:xlink="http://www.w3.org/1999/xlink" xlink:title="scanning electronic microscope" id="ABBRID0ELRAG" xlink:type="simple">SEM</abbrev> images of (<bold>B</bold>) overview of the posterior end with bristles concentrated on the (<bold>C</bold>) lobe tips (arrow), and (<bold>D</bold>) inner side of the lobe tips and the formation of a bristle field on each tail lobe posterior to the tips of the postcloacal crescent (arrows) <bold>E</bold> cloacal opening with areoles on the inside wall. Scale bars: 1 mm (<bold>A</bold>), 500 μm (<bold>B</bold>), 200 μm (<bold>C–D</bold>), 50 μm (<bold>E</bold>).</p></caption><graphic xmlns:xlink="http://www.w3.org/1999/xlink" xlink:href="zookeys-941-025-g002.jpg" position="float" orientation="portrait" xlink:type="simple" id="oo_421155.jpg"><uri content-type="original_file" xlink:type="simple">https://binary.pensoft.net/fig/421155</uri></graphic></fig><fig id="F3" position="float" orientation="portrait"><object-id xmlns:xlink="http://www.w3.org/1999/xlink" content-type="doi" xlink:type="simple">10.3897/zookeys.941.49100.figure3</object-id><object-id xmlns:xlink="http://www.w3.org/1999/xlink" content-type="arpha" xlink:type="simple">C14D4947-171A-50D7-AEA2-2269D1AA18C2</object-id><label>Figure 3.</label><caption><p>Mid-body of male <italic><tp:taxon-name><tp:taxon-name-part taxon-name-part-type="genus" reg="Gordius">Gordius</tp:taxon-name-part> <tp:taxon-name-part taxon-name-part-type="species" reg="chiashanus">chiashanus</tp:taxon-name-part></tp:taxon-name></italic> sp. nov. <bold>A, B</bold><abbrev xmlns:xlink="http://www.w3.org/1999/xlink" xlink:title="scanning electronic microscope" id="ABBRID0EZSAG" xlink:type="simple">SEM</abbrev> images of (<bold>A</bold>) cuticle in the mid-body with scattered short bristles (arrows) and (<bold>B</bold>) close-up view of a short bristle <bold>C, D</bold> white spots and dorsal and ventral dark pigmented line examined using (<bold>C</bold>) a compound microscope and (<bold>D</bold>) a stereomicroscope. Scale bars: 1 mm (<bold>A, C, D</bold>), 5 μm (<bold>B</bold>).</p></caption><graphic xmlns:xlink="http://www.w3.org/1999/xlink" xlink:href="zookeys-941-025-g003.jpg" position="float" orientation="portrait" xlink:type="simple" id="oo_421156.jpg"><uri content-type="original_file" xlink:type="simple">https://binary.pensoft.net/fig/421156</uri></graphic></fig><p><bold>Female adults (<italic>N</italic> = 4) (Figs <xref ref-type="fig" rid="F4">4</xref>, <xref ref-type="fig" rid="F5">5</xref>).</bold> Body length 659.75 ± 77.06 (549–717) mm, width (widest, after dehydration) 1.54 ± 0.54 (1.00–2.03) mm, light to dark brown, smooth, and covered with mucus-like structure. White spots scattered on surface but relatively less obvious than those of male adults (Fig. <xref ref-type="fig" rid="F4">4F, G</xref>). Anterior end columnar and spherical. Anterior tip white (white cap) with a dark-brown collar and exhibited a vertical white stripe on the ventral side (Fig. <xref ref-type="fig" rid="F4">4A</xref>). Under <abbrev xmlns:xlink="http://www.w3.org/1999/xlink" xlink:title="scanning electronic microscope" id="ABBRID0EHUAG" xlink:type="simple">SEM</abbrev>, surface of anterior end smooth and exhibited scattered short bristles (16.75 ± 4.60 (13.39–23.56) µm in length) except at tip (Fig. <xref ref-type="fig" rid="F4">4B</xref>). Cuticle in mid-body ornamented with a dorsal and a ventral dark pigment line (Fig. <xref ref-type="fig" rid="F4">4G</xref>). Under <abbrev xmlns:xlink="http://www.w3.org/1999/xlink" xlink:title="scanning electronic microscope" id="ABBRID0ETUAG" xlink:type="simple">SEM</abbrev>, cuticle surface smooth with a few short or cone-like bristles (7.24 ± 2.01 (4.94–9.99) µm in length) scattered. Posterior end columnar and rounded at tip (Fig. <xref ref-type="fig" rid="F4">4E</xref>) and did not exhibit scattered bristles (Fig. <xref ref-type="fig" rid="F4">4D</xref>). Cloacal opening on terminal end (Fig. <xref ref-type="fig" rid="F4">4C, D</xref>) circular and 36.56 ± 23.23 (24.68–48.45) µm in diameter.</p><fig id="F4" position="float" orientation="portrait"><object-id xmlns:xlink="http://www.w3.org/1999/xlink" content-type="doi" xlink:type="simple">10.3897/zookeys.941.49100.figure4</object-id><object-id xmlns:xlink="http://www.w3.org/1999/xlink" content-type="arpha" xlink:type="simple">46C15BE6-2605-5102-8DAA-B09B68D9C4FD</object-id><label>Figure 4.</label><caption><p>Female <italic><tp:taxon-name><tp:taxon-name-part taxon-name-part-type="genus" reg="Gordius">Gordius</tp:taxon-name-part> <tp:taxon-name-part taxon-name-part-type="species" reg="chiashanus">chiashanus</tp:taxon-name-part></tp:taxon-name></italic> sp. nov. <bold>A, B</bold> anterior end examined using a (<bold>A</bold>) stereomicroscope and (<bold>B</bold>) <abbrev xmlns:xlink="http://www.w3.org/1999/xlink" xlink:title="scanning electronic microscope" id="ABBRID0E3VAG" xlink:type="simple">SEM</abbrev><bold>C–E</bold> posterior end with the terminal view examined using a (<bold>C</bold>) stereomicroscope and (<bold>D</bold>) <abbrev xmlns:xlink="http://www.w3.org/1999/xlink" xlink:title="scanning electronic microscope" id="ABBRID0EGWAG" xlink:type="simple">SEM</abbrev>, and the (<bold>E</bold>) lateral view examined using a stereomicroscope <bold>F, G</bold> mid-body examined using a (<bold>F</bold>) stereomicroscope and (<bold>G</bold>) compound microscope. Co, cloacal opening. Scale bars: 1 mm (<bold>A, F, G</bold>), 200 μm (<bold>B–D</bold>).</p></caption><graphic xmlns:xlink="http://www.w3.org/1999/xlink" xlink:href="zookeys-941-025-g004.jpg" position="float" orientation="portrait" xlink:type="simple" id="oo_421157.jpg"><uri content-type="original_file" xlink:type="simple">https://binary.pensoft.net/fig/421157</uri></graphic></fig><fig id="F5" position="float" orientation="portrait"><object-id xmlns:xlink="http://www.w3.org/1999/xlink" content-type="doi" xlink:type="simple">10.3897/zookeys.941.49100.figure5</object-id><object-id xmlns:xlink="http://www.w3.org/1999/xlink" content-type="arpha" xlink:type="simple">1EE44513-513F-512A-83EC-9C128DB350C3</object-id><label>Figure 5.</label><caption><p>Field observation of <italic><tp:taxon-name><tp:taxon-name-part taxon-name-part-type="genus" reg="Gordius">Gordius</tp:taxon-name-part> <tp:taxon-name-part taxon-name-part-type="species" reg="chiashanus">chiashanus</tp:taxon-name-part></tp:taxon-name></italic> sp. nov. <bold>A</bold> hazy appearance (arrows) surrounding the body surface in hot water <bold>B</bold> spermatophore (arrow) on a female collected on the surface of the soil <bold>C</bold> rainbow-like reflection on the body surface <bold>D</bold> free-living adult collected in wet soil <bold>E, F</bold> infected host, <italic><tp:taxon-name><tp:taxon-name-part taxon-name-part-type="genus" reg="Spirobolus">Spirobolus</tp:taxon-name-part></tp:taxon-name></italic> sp. nov. (Hsu and Chang, unpublished), harboring (<bold>E</bold>) three immature worms (arrow) and (<bold>F</bold>) an adult worm. Photographs courtesy of (<bold>D</bold>) Fang, Hua-Te and (<bold>F</bold>) Hung, Ming-Chin. Scale bars: 1 cm (<bold>E</bold>).</p></caption><graphic xmlns:xlink="http://www.w3.org/1999/xlink" xlink:href="zookeys-941-025-g005.jpg" position="float" orientation="portrait" xlink:type="simple" id="oo_421158.jpg"><uri content-type="original_file" xlink:type="simple">https://binary.pensoft.net/fig/421158</uri></graphic></fig><p><bold>Eggs (<italic>N</italic> = 12) (Fig. <xref ref-type="fig" rid="F6">6C–E</xref>).</bold> Egg strings (Fig. <xref ref-type="fig" rid="F6">6E</xref>) 7.41 ± 3.46 (3.78–13.70) mm in length and 1.13 ± 0.12 (0.86–1.25) mm in width; white or light yellow in color, deposited in water as short pieces not adhering to substrate. Eggs round, 54.16 ± 242 2.89 (49.88–58.61) µm in diameter. Developing embryo surrounded by an inner membrane (Fig. <xref ref-type="fig" rid="F6">6C, D</xref>) separated by a distinct space from outer egg shell 14.35 ± 1.41 (12.43–17.33) µm).</p><p><bold>Living larvae (<italic>N</italic> = 10) (Fig. <xref ref-type="fig" rid="F6">6B</xref>).</bold> Eggs developed for approximately 49 days. Hatched larvae remained near egg strings or moved inside eggshells. Under light microscopy, living larvae appeared cylindrical with a single posterior spine. Preseptum length 32.33 ± 4.53 (27.06–40.04) µm, and the width 18.04 ± 0.86 (16.70–19.12) µm. Postseptum length 83.05 ± 8.31 (66.50–92.66) µm, width 15.05 ± 0.73 (14.21–16.10) µm; proboscis length 14.94 ± 1.99 (12.35–18.48) µm, width 4.11 ± 0.85 (2.77–5.34) µm; pseudointestine length 60.60 ± 5.40 (54.99–70.12) µm, width 11.66 ± 1.42 (8.84–13.56) µm, unequally subdivided, elongated oval with a depression in anterior end (Fig. <xref ref-type="fig" rid="F6">6B</xref>).</p><p><bold>Larvae treated with hot water (<italic>N</italic> = 2) (Fig. <xref ref-type="fig" rid="F6">6A</xref>).</bold> Larvae treated with hot water similar in morphology but larger than living larvae. Preseptum length 44.57 ± 0.13 (44.48–44.66) µm, width 17.96 ± 0.16 (17.85–18.08) µm. Postseptum length 118.23 ± 1.91 (116.88–119.58) µm, width 15.36 ± 0.68 (14.88–15.84) µm. Proboscis length 12.63 ± 1.18 (11.80–13.47) µm, width 3.26 ± 0.05 (3.23–3.30) µm; pseudointestine length 77.99 ± 5.22 (74.30–81.68) µm, width 13.99 ± 0.81 (13.41–14.56) µm (Fig. <xref ref-type="fig" rid="F6">6A</xref>).</p><p><bold>Field-collected cysts (<italic>N</italic> = 5) (Fig. <xref ref-type="fig" rid="F6">6F–H</xref>) .</bold> Larvae in cysts unfolded (<italic>N</italic> = 4) (Fig. <xref ref-type="fig" rid="F6">6F</xref>) or exhibited a postseptum folded twice (<italic>N</italic> = 1) (Fig. <xref ref-type="fig" rid="F6">6G, H</xref>). Unfolded larvae morphologically similar to larvae but larger in size; preseptum length was 60.18 ± 6.72 (50.40–65.18) µm, width 20.87 ± 0.52 (20.28–21.33) µm; postseptum length 127.33 ± 20.05 (105.10–146.05) µm, width 19.82 ± 2.27 (17.61–22.91) µm; proboscis length 15.46 ± 1.67 (13.84–17.56) µm, width 4.10 ± 0.68 (3.09–4.52) µm; pseudointestine not visible (Fig. <xref ref-type="fig" rid="F6">6F</xref>). Folded larva (length 34.97 µm, width 30.47 µm) fold twice and surrounded by a clear cyst wall, 47.86 µm in total length and 42.40 µm in total width; proboscis length 15.57 µm, width 5.09 µm (Fig. <xref ref-type="fig" rid="F6">6G</xref>); a single posterior spine visible after treatment with a solution of 5% KOH (Fig. <xref ref-type="fig" rid="F6">6H</xref>).</p><fig id="F6" position="float" orientation="portrait"><object-id xmlns:xlink="http://www.w3.org/1999/xlink" content-type="doi" xlink:type="simple">10.3897/zookeys.941.49100.figure6</object-id><object-id xmlns:xlink="http://www.w3.org/1999/xlink" content-type="arpha" xlink:type="simple">9B3EC0EF-4C4E-57DE-94FB-25471AEA5871</object-id><label>Figure 6.</label><caption><p>Immature stages of <italic><tp:taxon-name><tp:taxon-name-part taxon-name-part-type="genus" reg="Gordius">Gordius</tp:taxon-name-part> <tp:taxon-name-part taxon-name-part-type="species" reg="chiashanus">chiashanus</tp:taxon-name-part></tp:taxon-name></italic> sp. nov. <bold>A, B</bold> free-living larva (<bold>A</bold>) treated with hot water and a living larva showing the depression in the anterior end of the pseudointestine (arrow) <bold>C, D</bold> eggs with the inner membrane examined using an (<bold>C</bold>) <abbrev xmlns:xlink="http://www.w3.org/1999/xlink" xlink:title="scanning electronic microscope" id="ABBRID0E42AG" xlink:type="simple">SEM</abbrev> and (<bold>D</bold>) compound microscope <bold>E</bold> egg strings <bold>F–H</bold> cysts in the paratenic host with (<bold>F</bold>) a unfolded larva and (<bold>G</bold>) a folded larva, showing (<bold>H</bold>) a single posterior spine (arrow) after treatment with a 5% KOH solution. Abbreviations: Ho, hooklet; PostS, postseptum; PreS, preseptum; Pro, proboscis; PsI, pseudointestine. Scale bars: 50 µm (<bold>A–D, F–H</bold>), 1 mm (<bold>E</bold>).</p></caption><graphic xmlns:xlink="http://www.w3.org/1999/xlink" xlink:href="zookeys-941-025-g006.jpg" position="float" orientation="portrait" xlink:type="simple" id="oo_421159.jpg"><uri content-type="original_file" xlink:type="simple">https://binary.pensoft.net/fig/421159</uri></graphic></fig><table-wrap id="T2" position="float" orientation="portrait"><label>Table 2.</label><caption><p>List of <abbrev xmlns:xlink="http://www.w3.org/1999/xlink" xlink:title="cytochrome c oxidase subunit I" id="ABBRID0E63AG" xlink:type="simple">COI</abbrev> sequences obtained from GenBank for phylogenetic analyses in this study.</p></caption><table id="TID0EGDAI" rules="all"><tbody><tr><th rowspan="1" colspan="1">Accession number</th><th rowspan="1" colspan="1">Species/clade</th><th rowspan="1" colspan="1">Reference</th></tr><tr><td rowspan="1" colspan="3"><italic><tp:taxon-name><tp:taxon-name-part taxon-name-part-type="genus" reg="Gordius">Gordius</tp:taxon-name-part></tp:taxon-name></italic>/<italic><tp:taxon-name><tp:taxon-name-part taxon-name-part-type="genus" reg="Acutogordius">Acutogordius</tp:taxon-name-part></tp:taxon-name></italic></td></tr><tr><td rowspan="1" colspan="1">
                    <ext-link xmlns:xlink="http://www.w3.org/1999/xlink" ext-link-type="gen" xlink:href="KM382317" xlink:type="simple">KM382317</ext-link>
                  </td><td rowspan="1" colspan="1"><tp:taxon-name><tp:taxon-name-part taxon-name-part-type="genus" reg="Gordius">G.</tp:taxon-name-part> <tp:taxon-name-part taxon-name-part-type="uncertainty-rank">cf.</tp:taxon-name-part> <tp:taxon-name-part taxon-name-part-type="species" reg="robustus">robustus</tp:taxon-name-part></tp:taxon-name> (Clade 8)</td><td rowspan="1" colspan="1">
                    <xref ref-type="bibr" rid="B16">Hanelt et al. 2015</xref>
                  </td></tr><tr><td rowspan="1" colspan="1">
                    <ext-link xmlns:xlink="http://www.w3.org/1999/xlink" ext-link-type="gen" xlink:href="KM382316" xlink:type="simple">KM382316</ext-link>
                  </td><td rowspan="1" colspan="1">‘’</td><td rowspan="1" colspan="1">
                    <xref ref-type="bibr" rid="B16">Hanelt et al. 2015</xref>
                  </td></tr><tr><td rowspan="1" colspan="1">
                    <ext-link xmlns:xlink="http://www.w3.org/1999/xlink" ext-link-type="gen" xlink:href="KM382315" xlink:type="simple">KM382315</ext-link>
                  </td><td rowspan="1" colspan="1">‘’</td><td rowspan="1" colspan="1">
                    <xref ref-type="bibr" rid="B16">Hanelt et al. 2015</xref>
                  </td></tr><tr><td rowspan="1" colspan="1">
                    <ext-link xmlns:xlink="http://www.w3.org/1999/xlink" ext-link-type="gen" xlink:href="KM382314" xlink:type="simple">KM382314</ext-link>
                  </td><td rowspan="1" colspan="1">‘’</td><td rowspan="1" colspan="1">
                    <xref ref-type="bibr" rid="B16">Hanelt et al. 2015</xref>
                  </td></tr><tr><td rowspan="1" colspan="1">
                    <ext-link xmlns:xlink="http://www.w3.org/1999/xlink" ext-link-type="gen" xlink:href="KM382313" xlink:type="simple">KM382313</ext-link>
                  </td><td rowspan="1" colspan="1">‘’</td><td rowspan="1" colspan="1">
                    <xref ref-type="bibr" rid="B16">Hanelt et al. 2015</xref>
                  </td></tr><tr><td rowspan="1" colspan="1">
                    <ext-link xmlns:xlink="http://www.w3.org/1999/xlink" ext-link-type="gen" xlink:href="KM382312" xlink:type="simple">KM382312</ext-link>
                  </td><td rowspan="1" colspan="1">‘’</td><td rowspan="1" colspan="1">
                    <xref ref-type="bibr" rid="B16">Hanelt et al. 2015</xref>
                  </td></tr><tr><td rowspan="1" colspan="1">
                    <ext-link xmlns:xlink="http://www.w3.org/1999/xlink" ext-link-type="gen" xlink:href="KM382311" xlink:type="simple">KM382311</ext-link>
                  </td><td rowspan="1" colspan="1">‘’</td><td rowspan="1" colspan="1">
                    <xref ref-type="bibr" rid="B16">Hanelt et al. 2015</xref>
                  </td></tr><tr><td rowspan="1" colspan="1">
                    <ext-link xmlns:xlink="http://www.w3.org/1999/xlink" ext-link-type="gen" xlink:href="KM382310" xlink:type="simple">KM382310</ext-link>
                  </td><td rowspan="1" colspan="1">
                    <italic><tp:taxon-name><tp:taxon-name-part taxon-name-part-type="genus" reg="Gordius">G.</tp:taxon-name-part> <tp:taxon-name-part taxon-name-part-type="species" reg="terrestris">terrestris</tp:taxon-name-part></tp:taxon-name></italic>
                  </td><td rowspan="1" colspan="1"><xref ref-type="bibr" rid="B16">Hanelt et al. 2015</xref>, <xref ref-type="bibr" rid="B2">Anaya et al. 2019</xref></td></tr><tr><td rowspan="1" colspan="1">
                    <ext-link xmlns:xlink="http://www.w3.org/1999/xlink" ext-link-type="gen" xlink:href="KM382309" xlink:type="simple">KM382309</ext-link>
                  </td><td rowspan="1" colspan="1">‘’</td><td rowspan="1" colspan="1"><xref ref-type="bibr" rid="B16">Hanelt et al. 2015</xref>, <xref ref-type="bibr" rid="B2">Anaya et al. 2019</xref></td></tr><tr><td rowspan="1" colspan="1">
                    <ext-link xmlns:xlink="http://www.w3.org/1999/xlink" ext-link-type="gen" xlink:href="KM382308" xlink:type="simple">KM382308</ext-link>
                  </td><td rowspan="1" colspan="1">‘’</td><td rowspan="1" colspan="1"><xref ref-type="bibr" rid="B16">Hanelt et al. 2015</xref>, <xref ref-type="bibr" rid="B2">Anaya et al. 2019</xref></td></tr><tr><td rowspan="1" colspan="1">
                    <ext-link xmlns:xlink="http://www.w3.org/1999/xlink" ext-link-type="gen" xlink:href="KM382307" xlink:type="simple">KM382307</ext-link>
                  </td><td rowspan="1" colspan="1">‘’</td><td rowspan="1" colspan="1"><xref ref-type="bibr" rid="B16">Hanelt et al. 2015</xref>, <xref ref-type="bibr" rid="B2">Anaya et al. 2019</xref></td></tr><tr><td rowspan="1" colspan="1">
                    <ext-link xmlns:xlink="http://www.w3.org/1999/xlink" ext-link-type="gen" xlink:href="KM382306" xlink:type="simple">KM382306</ext-link>
                  </td><td rowspan="1" colspan="1"><tp:taxon-name><tp:taxon-name-part taxon-name-part-type="genus" reg="Gordius">G.</tp:taxon-name-part> <tp:taxon-name-part taxon-name-part-type="uncertainty-rank">cf.</tp:taxon-name-part> <tp:taxon-name-part taxon-name-part-type="species" reg="robustus">robustus</tp:taxon-name-part></tp:taxon-name> (Clade 6)</td><td rowspan="1" colspan="1">
                    <xref ref-type="bibr" rid="B16">Hanelt et al. 2015</xref>
                  </td></tr><tr><td rowspan="1" colspan="1">
                    <ext-link xmlns:xlink="http://www.w3.org/1999/xlink" ext-link-type="gen" xlink:href="KM382305" xlink:type="simple">KM382305</ext-link>
                  </td><td rowspan="1" colspan="1">‘’</td><td rowspan="1" colspan="1">
                    <xref ref-type="bibr" rid="B16">Hanelt et al. 2015</xref>
                  </td></tr><tr><td rowspan="1" colspan="1">
                    <ext-link xmlns:xlink="http://www.w3.org/1999/xlink" ext-link-type="gen" xlink:href="KM382304" xlink:type="simple">KM382304</ext-link>
                  </td><td rowspan="1" colspan="1">‘’</td><td rowspan="1" colspan="1">
                    <xref ref-type="bibr" rid="B16">Hanelt et al. 2015</xref>
                  </td></tr><tr><td rowspan="1" colspan="1">
                    <ext-link xmlns:xlink="http://www.w3.org/1999/xlink" ext-link-type="gen" xlink:href="KM382303" xlink:type="simple">KM382303</ext-link>
                  </td><td rowspan="1" colspan="1">‘’</td><td rowspan="1" colspan="1">
                    <xref ref-type="bibr" rid="B16">Hanelt et al. 2015</xref>
                  </td></tr><tr><td rowspan="1" colspan="1">
                    <ext-link xmlns:xlink="http://www.w3.org/1999/xlink" ext-link-type="gen" xlink:href="KM382302" xlink:type="simple">KM382302</ext-link>
                  </td><td rowspan="1" colspan="1">‘’</td><td rowspan="1" colspan="1">
                    <xref ref-type="bibr" rid="B16">Hanelt et al. 2015</xref>
                  </td></tr><tr><td rowspan="1" colspan="1">
                    <ext-link xmlns:xlink="http://www.w3.org/1999/xlink" ext-link-type="gen" xlink:href="KM382301" xlink:type="simple">KM382301</ext-link>
                  </td><td rowspan="1" colspan="1">‘’</td><td rowspan="1" colspan="1">
                    <xref ref-type="bibr" rid="B16">Hanelt et al. 2015</xref>
                  </td></tr><tr><td rowspan="1" colspan="1">
                    <ext-link xmlns:xlink="http://www.w3.org/1999/xlink" ext-link-type="gen" xlink:href="KM382300" xlink:type="simple">KM382300</ext-link>
                  </td><td rowspan="1" colspan="1">‘’</td><td rowspan="1" colspan="1">
                    <xref ref-type="bibr" rid="B16">Hanelt et al. 2015</xref>
                  </td></tr><tr><td rowspan="1" colspan="1">
                    <ext-link xmlns:xlink="http://www.w3.org/1999/xlink" ext-link-type="gen" xlink:href="KM382299" xlink:type="simple">KM382299</ext-link>
                  </td><td rowspan="1" colspan="1">‘’</td><td rowspan="1" colspan="1">
                    <xref ref-type="bibr" rid="B16">Hanelt et al. 2015</xref>
                  </td></tr><tr><td rowspan="1" colspan="1">
                    <ext-link xmlns:xlink="http://www.w3.org/1999/xlink" ext-link-type="gen" xlink:href="KM382297" xlink:type="simple">KM382297</ext-link>
                  </td><td rowspan="1" colspan="1"><tp:taxon-name><tp:taxon-name-part taxon-name-part-type="genus" reg="Gordius">G.</tp:taxon-name-part> <tp:taxon-name-part taxon-name-part-type="uncertainty-rank">cf.</tp:taxon-name-part> <tp:taxon-name-part taxon-name-part-type="species" reg="robustus">robustus</tp:taxon-name-part></tp:taxon-name> (Clade 5)</td><td rowspan="1" colspan="1">
                    <xref ref-type="bibr" rid="B16">Hanelt et al. 2015</xref>
                  </td></tr><tr><td rowspan="1" colspan="1">
                    <ext-link xmlns:xlink="http://www.w3.org/1999/xlink" ext-link-type="gen" xlink:href="KM382296" xlink:type="simple">KM382296</ext-link>
                  </td><td rowspan="1" colspan="1">‘’</td><td rowspan="1" colspan="1">
                    <xref ref-type="bibr" rid="B16">Hanelt et al. 2015</xref>
                  </td></tr><tr><td rowspan="1" colspan="1">
                    <ext-link xmlns:xlink="http://www.w3.org/1999/xlink" ext-link-type="gen" xlink:href="KM382295" xlink:type="simple">KM382295</ext-link>
                  </td><td rowspan="1" colspan="1">‘’</td><td rowspan="1" colspan="1">
                    <xref ref-type="bibr" rid="B16">Hanelt et al. 2015</xref>
                  </td></tr><tr><td rowspan="1" colspan="1">
                    <ext-link xmlns:xlink="http://www.w3.org/1999/xlink" ext-link-type="gen" xlink:href="KM382294" xlink:type="simple">KM382294</ext-link>
                  </td><td rowspan="1" colspan="1"><tp:taxon-name><tp:taxon-name-part taxon-name-part-type="genus" reg="Gordius">G.</tp:taxon-name-part> <tp:taxon-name-part taxon-name-part-type="uncertainty-rank">cf.</tp:taxon-name-part> <tp:taxon-name-part taxon-name-part-type="species" reg="robustus">robustus</tp:taxon-name-part></tp:taxon-name> (Clade 4)</td><td rowspan="1" colspan="1">
                    <xref ref-type="bibr" rid="B16">Hanelt et al. 2015</xref>
                  </td></tr><tr><td rowspan="1" colspan="1">
                    <ext-link xmlns:xlink="http://www.w3.org/1999/xlink" ext-link-type="gen" xlink:href="KM382293" xlink:type="simple">KM382293</ext-link>
                  </td><td rowspan="1" colspan="1">‘’</td><td rowspan="1" colspan="1">
                    <xref ref-type="bibr" rid="B16">Hanelt et al. 2015</xref>
                  </td></tr><tr><td rowspan="1" colspan="1">
                    <ext-link xmlns:xlink="http://www.w3.org/1999/xlink" ext-link-type="gen" xlink:href="KM382292" xlink:type="simple">KM382292</ext-link>
                  </td><td rowspan="1" colspan="1">‘’</td><td rowspan="1" colspan="1">
                    <xref ref-type="bibr" rid="B16">Hanelt et al. 2015</xref>
                  </td></tr><tr><td rowspan="1" colspan="1">
                    <ext-link xmlns:xlink="http://www.w3.org/1999/xlink" ext-link-type="gen" xlink:href="KM382291" xlink:type="simple">KM382291</ext-link>
                  </td><td rowspan="1" colspan="1">‘’</td><td rowspan="1" colspan="1">
                    <xref ref-type="bibr" rid="B16">Hanelt et al. 2015</xref>
                  </td></tr><tr><td rowspan="1" colspan="1">
                    <ext-link xmlns:xlink="http://www.w3.org/1999/xlink" ext-link-type="gen" xlink:href="KM382290" xlink:type="simple">KM382290</ext-link>
                  </td><td rowspan="1" colspan="1">‘’</td><td rowspan="1" colspan="1">
                    <xref ref-type="bibr" rid="B16">Hanelt et al. 2015</xref>
                  </td></tr><tr><td rowspan="1" colspan="1">
                    <ext-link xmlns:xlink="http://www.w3.org/1999/xlink" ext-link-type="gen" xlink:href="KM382289" xlink:type="simple">KM382289</ext-link>
                  </td><td rowspan="1" colspan="1"><tp:taxon-name><tp:taxon-name-part taxon-name-part-type="genus" reg="Gordius">G.</tp:taxon-name-part> <tp:taxon-name-part taxon-name-part-type="uncertainty-rank">cf.</tp:taxon-name-part> <tp:taxon-name-part taxon-name-part-type="species" reg="robustus">robustus</tp:taxon-name-part></tp:taxon-name> (Clade 3)</td><td rowspan="1" colspan="1">
                    <xref ref-type="bibr" rid="B16">Hanelt et al. 2015</xref>
                  </td></tr><tr><td rowspan="1" colspan="1">
                    <ext-link xmlns:xlink="http://www.w3.org/1999/xlink" ext-link-type="gen" xlink:href="KM382288" xlink:type="simple">KM382288</ext-link>
                  </td><td rowspan="1" colspan="1">‘’</td><td rowspan="1" colspan="1">
                    <xref ref-type="bibr" rid="B16">Hanelt et al. 2015</xref>
                  </td></tr><tr><td rowspan="1" colspan="1">
                    <ext-link xmlns:xlink="http://www.w3.org/1999/xlink" ext-link-type="gen" xlink:href="KM382287" xlink:type="simple">KM382287</ext-link>
                  </td><td rowspan="1" colspan="1">‘’</td><td rowspan="1" colspan="1">
                    <xref ref-type="bibr" rid="B16">Hanelt et al. 2015</xref>
                  </td></tr><tr><td rowspan="1" colspan="1">
                    <ext-link xmlns:xlink="http://www.w3.org/1999/xlink" ext-link-type="gen" xlink:href="KM382286" xlink:type="simple">KM382286</ext-link>
                  </td><td rowspan="1" colspan="1">‘’</td><td rowspan="1" colspan="1">
                    <xref ref-type="bibr" rid="B16">Hanelt et al. 2015</xref>
                  </td></tr><tr><td rowspan="1" colspan="1">
                    <ext-link xmlns:xlink="http://www.w3.org/1999/xlink" ext-link-type="gen" xlink:href="KM382285" xlink:type="simple">KM382285</ext-link>
                  </td><td rowspan="1" colspan="1">‘’</td><td rowspan="1" colspan="1">
                    <xref ref-type="bibr" rid="B16">Hanelt et al. 2015</xref>
                  </td></tr><tr><td rowspan="1" colspan="1">
                    <ext-link xmlns:xlink="http://www.w3.org/1999/xlink" ext-link-type="gen" xlink:href="KM382284" xlink:type="simple">KM382284</ext-link>
                  </td><td rowspan="1" colspan="1">‘’</td><td rowspan="1" colspan="1">
                    <xref ref-type="bibr" rid="B16">Hanelt et al. 2015</xref>
                  </td></tr><tr><td rowspan="1" colspan="1">
                    <ext-link xmlns:xlink="http://www.w3.org/1999/xlink" ext-link-type="gen" xlink:href="KM382283" xlink:type="simple">KM382283</ext-link>
                  </td><td rowspan="1" colspan="1"><tp:taxon-name><tp:taxon-name-part taxon-name-part-type="genus" reg="Gordius">G.</tp:taxon-name-part> <tp:taxon-name-part taxon-name-part-type="uncertainty-rank">cf.</tp:taxon-name-part> <tp:taxon-name-part taxon-name-part-type="species" reg="robustus">robustus</tp:taxon-name-part></tp:taxon-name> (Clade 2)</td><td rowspan="1" colspan="1">
                    <xref ref-type="bibr" rid="B16">Hanelt et al. 2015</xref>
                  </td></tr><tr><td rowspan="1" colspan="1">
                    <ext-link xmlns:xlink="http://www.w3.org/1999/xlink" ext-link-type="gen" xlink:href="KM382282" xlink:type="simple">KM382282</ext-link>
                  </td><td rowspan="1" colspan="1">‘’</td><td rowspan="1" colspan="1">
                    <xref ref-type="bibr" rid="B16">Hanelt et al. 2015</xref>
                  </td></tr><tr><td rowspan="1" colspan="1">
                    <ext-link xmlns:xlink="http://www.w3.org/1999/xlink" ext-link-type="gen" xlink:href="KM382281" xlink:type="simple">KM382281</ext-link>
                  </td><td rowspan="1" colspan="1"><tp:taxon-name><tp:taxon-name-part taxon-name-part-type="genus" reg="Gordius">G.</tp:taxon-name-part> <tp:taxon-name-part taxon-name-part-type="uncertainty-rank">cf.</tp:taxon-name-part> <tp:taxon-name-part taxon-name-part-type="species" reg="robustus">robustus</tp:taxon-name-part></tp:taxon-name> (Clade 1)</td><td rowspan="1" colspan="1">
                    <xref ref-type="bibr" rid="B16">Hanelt et al. 2015</xref>
                  </td></tr><tr><td rowspan="1" colspan="1">
                    <ext-link xmlns:xlink="http://www.w3.org/1999/xlink" ext-link-type="gen" xlink:href="KM382280" xlink:type="simple">KM382280</ext-link>
                  </td><td rowspan="1" colspan="1">‘’</td><td rowspan="1" colspan="1">
                    <xref ref-type="bibr" rid="B16">Hanelt et al. 2015</xref>
                  </td></tr><tr><td rowspan="1" colspan="1">
                    <ext-link xmlns:xlink="http://www.w3.org/1999/xlink" ext-link-type="gen" xlink:href="KM382279" xlink:type="simple">KM382279</ext-link>
                  </td><td rowspan="1" colspan="1">‘’</td><td rowspan="1" colspan="1">
                    <xref ref-type="bibr" rid="B16">Hanelt et al. 2015</xref>
                  </td></tr><tr><td rowspan="1" colspan="1">
                    <ext-link xmlns:xlink="http://www.w3.org/1999/xlink" ext-link-type="gen" xlink:href="KM382278" xlink:type="simple">KM382278</ext-link>
                  </td><td rowspan="1" colspan="1">‘’</td><td rowspan="1" colspan="1">
                    <xref ref-type="bibr" rid="B16">Hanelt et al. 2015</xref>
                  </td></tr><tr><td rowspan="1" colspan="1">
                    <ext-link xmlns:xlink="http://www.w3.org/1999/xlink" ext-link-type="gen" xlink:href="KM382277" xlink:type="simple">KM382277</ext-link>
                  </td><td rowspan="1" colspan="1">‘’</td><td rowspan="1" colspan="1">
                    <xref ref-type="bibr" rid="B16">Hanelt et al. 2015</xref>
                  </td></tr><tr><td rowspan="1" colspan="1">
                    <ext-link xmlns:xlink="http://www.w3.org/1999/xlink" ext-link-type="gen" xlink:href="KM382318" xlink:type="simple">KM382318</ext-link>
                  </td><td rowspan="1" colspan="1">
                    <italic><tp:taxon-name><tp:taxon-name-part taxon-name-part-type="genus" reg="Gordius">G.</tp:taxon-name-part> <tp:taxon-name-part taxon-name-part-type="species" reg="attoni">attoni</tp:taxon-name-part></tp:taxon-name></italic>
                  </td><td rowspan="1" colspan="1">
                    <xref ref-type="bibr" rid="B16">Hanelt et al. 2015</xref>
                  </td></tr><tr><td rowspan="1" colspan="1">
                    <ext-link xmlns:xlink="http://www.w3.org/1999/xlink" ext-link-type="gen" xlink:href="KM382319" xlink:type="simple">KM382319</ext-link>
                  </td><td rowspan="1" colspan="1">‘’</td><td rowspan="1" colspan="1">
                    <xref ref-type="bibr" rid="B16">Hanelt et al. 2015</xref>
                  </td></tr><tr><td rowspan="1" colspan="1">
                    <ext-link xmlns:xlink="http://www.w3.org/1999/xlink" ext-link-type="gen" xlink:href="KM382320" xlink:type="simple">KM382320</ext-link>
                  </td><td rowspan="1" colspan="1">
                    <italic><tp:taxon-name><tp:taxon-name-part taxon-name-part-type="genus" reg="Gordius">G.</tp:taxon-name-part> <tp:taxon-name-part taxon-name-part-type="species" reg="balticus">balticus</tp:taxon-name-part></tp:taxon-name></italic>
                  </td><td rowspan="1" colspan="1">
                    <xref ref-type="bibr" rid="B16">Hanelt et al. 2015</xref>
                  </td></tr><tr><td rowspan="1" colspan="1">
                    <ext-link xmlns:xlink="http://www.w3.org/1999/xlink" ext-link-type="gen" xlink:href="KM382321" xlink:type="simple">KM382321</ext-link>
                  </td><td rowspan="1" colspan="1"><italic><tp:taxon-name><tp:taxon-name-part taxon-name-part-type="genus" reg="Gordius">Gordius</tp:taxon-name-part></tp:taxon-name></italic> sp. N178</td><td rowspan="1" colspan="1">
                    <xref ref-type="bibr" rid="B16">Hanelt et al. 2015</xref>
                  </td></tr><tr><td rowspan="1" colspan="1">
                    <ext-link xmlns:xlink="http://www.w3.org/1999/xlink" ext-link-type="gen" xlink:href="KM382322" xlink:type="simple">KM382322</ext-link>
                  </td><td rowspan="1" colspan="1"><italic><tp:taxon-name><tp:taxon-name-part taxon-name-part-type="genus" reg="Gordius">Gordius</tp:taxon-name-part></tp:taxon-name></italic> sp. N183</td><td rowspan="1" colspan="1">
                    <xref ref-type="bibr" rid="B16">Hanelt et al. 2015</xref>
                  </td></tr><tr><td rowspan="1" colspan="1">
                    <ext-link xmlns:xlink="http://www.w3.org/1999/xlink" ext-link-type="gen" xlink:href="KM382323" xlink:type="simple">KM382323</ext-link>
                  </td><td rowspan="1" colspan="1"><italic><tp:taxon-name><tp:taxon-name-part taxon-name-part-type="genus" reg="Gordius">Gordius</tp:taxon-name-part></tp:taxon-name></italic> sp. N297B</td><td rowspan="1" colspan="1">
                    <xref ref-type="bibr" rid="B16">Hanelt et al. 2015</xref>
                  </td></tr><tr><td rowspan="1" colspan="1">
                    <ext-link xmlns:xlink="http://www.w3.org/1999/xlink" ext-link-type="gen" xlink:href="KM382324" xlink:type="simple">KM382324</ext-link>
                  </td><td rowspan="1" colspan="1"><italic><tp:taxon-name><tp:taxon-name-part taxon-name-part-type="genus" reg="Gordius">Gordius</tp:taxon-name-part></tp:taxon-name></italic> sp. N357</td><td rowspan="1" colspan="1">
                    <xref ref-type="bibr" rid="B16">Hanelt et al. 2015</xref>
                  </td></tr><tr><td rowspan="1" colspan="1">
                    <ext-link xmlns:xlink="http://www.w3.org/1999/xlink" ext-link-type="gen" xlink:href="AB647235" xlink:type="simple">AB647235</ext-link>
                  </td><td rowspan="1" colspan="1"><italic><tp:taxon-name><tp:taxon-name-part taxon-name-part-type="genus" reg="Gordius">Gordius</tp:taxon-name-part></tp:taxon-name></italic> sp. KW-2011-A</td><td rowspan="1" colspan="1">
                    <xref ref-type="bibr" rid="B23">Sato et al. 2012</xref>
                  </td></tr><tr><td rowspan="1" colspan="1">
                    <ext-link xmlns:xlink="http://www.w3.org/1999/xlink" ext-link-type="gen" xlink:href="AB647237" xlink:type="simple">AB647237</ext-link>
                  </td><td rowspan="1" colspan="1"><italic><tp:taxon-name><tp:taxon-name-part taxon-name-part-type="genus" reg="Gordius">Gordius</tp:taxon-name-part></tp:taxon-name></italic> sp. KW-2011-B</td><td rowspan="1" colspan="1">
                    <xref ref-type="bibr" rid="B23">Sato et al. 2012</xref>
                  </td></tr><tr><td rowspan="1" colspan="1">
                    <ext-link xmlns:xlink="http://www.w3.org/1999/xlink" ext-link-type="gen" xlink:href="AB647241" xlink:type="simple">AB647241</ext-link>
                  </td><td rowspan="1" colspan="1"><italic><tp:taxon-name><tp:taxon-name-part taxon-name-part-type="genus" reg="Gordius">Gordius</tp:taxon-name-part></tp:taxon-name></italic> sp. KW-2011-D</td><td rowspan="1" colspan="1">
                    <xref ref-type="bibr" rid="B23">Sato et al. 2012</xref>
                  </td></tr><tr><td rowspan="1" colspan="1">
                    <ext-link xmlns:xlink="http://www.w3.org/1999/xlink" ext-link-type="gen" xlink:href="KY172751" xlink:type="simple">KY172751</ext-link>
                  </td><td rowspan="1" colspan="1"><italic><tp:taxon-name><tp:taxon-name-part taxon-name-part-type="genus" reg="Gordius">Gordius</tp:taxon-name-part></tp:taxon-name></italic> sp. <xref ref-type="bibr" rid="B39">Tobias et al. 2017</xref></td><td rowspan="1" colspan="1">
                    <xref ref-type="bibr" rid="B39">Tobias et al. 2017</xref>
                  </td></tr><tr><td rowspan="1" colspan="1">
                    <ext-link xmlns:xlink="http://www.w3.org/1999/xlink" ext-link-type="gen" xlink:href="KY172750" xlink:type="simple">KY172750</ext-link>
                  </td><td rowspan="1" colspan="1">‘’</td><td rowspan="1" colspan="1">
                    <xref ref-type="bibr" rid="B39">Tobias et al. 2017</xref>
                  </td></tr><tr><td rowspan="1" colspan="1">
                    <ext-link xmlns:xlink="http://www.w3.org/1999/xlink" ext-link-type="gen" xlink:href="KY172752" xlink:type="simple">KY172752</ext-link>
                  </td><td rowspan="1" colspan="1">‘’</td><td rowspan="1" colspan="1">
                    <xref ref-type="bibr" rid="B39">Tobias et al. 2017</xref>
                  </td></tr><tr><td rowspan="1" colspan="1">
                    <ext-link xmlns:xlink="http://www.w3.org/1999/xlink" ext-link-type="gen" xlink:href="KY172759" xlink:type="simple">KY172759</ext-link>
                  </td><td rowspan="1" colspan="1">‘’</td><td rowspan="1" colspan="1">
                    <xref ref-type="bibr" rid="B39">Tobias et al. 2017</xref>
                  </td></tr><tr><td rowspan="1" colspan="1">
                    <ext-link xmlns:xlink="http://www.w3.org/1999/xlink" ext-link-type="gen" xlink:href="KY172765" xlink:type="simple">KY172765</ext-link>
                  </td><td rowspan="1" colspan="1">‘’</td><td rowspan="1" colspan="1">
                    <xref ref-type="bibr" rid="B39">Tobias et al. 2017</xref>
                  </td></tr><tr><td rowspan="1" colspan="1"><ext-link xmlns:xlink="http://www.w3.org/1999/xlink" ext-link-type="gen" xlink:href="KY172770" xlink:type="simple">KY172770</ext-link>*</td><td rowspan="1" colspan="1">‘’</td><td rowspan="1" colspan="1">
                    <xref ref-type="bibr" rid="B39">Tobias et al. 2017</xref>
                  </td></tr><tr><td rowspan="1" colspan="1">
                    <ext-link xmlns:xlink="http://www.w3.org/1999/xlink" ext-link-type="gen" xlink:href="KY172777" xlink:type="simple">KY172777</ext-link>
                  </td><td rowspan="1" colspan="1">‘’</td><td rowspan="1" colspan="1">
                    <xref ref-type="bibr" rid="B39">Tobias et al. 2017</xref>
                  </td></tr><tr><td rowspan="1" colspan="1">
                    <ext-link xmlns:xlink="http://www.w3.org/1999/xlink" ext-link-type="gen" xlink:href="KY172749" xlink:type="simple">KY172749</ext-link>
                  </td><td rowspan="1" colspan="1">‘’</td><td rowspan="1" colspan="1">
                    <xref ref-type="bibr" rid="B39">Tobias et al. 2017</xref>
                  </td></tr><tr><td rowspan="1" colspan="1">
                    <ext-link xmlns:xlink="http://www.w3.org/1999/xlink" ext-link-type="gen" xlink:href="KY172792" xlink:type="simple">KY172792</ext-link>
                  </td><td rowspan="1" colspan="1">‘’</td><td rowspan="1" colspan="1">
                    <xref ref-type="bibr" rid="B39">Tobias et al. 2017</xref>
                  </td></tr><tr><td rowspan="1" colspan="1">
                    <ext-link xmlns:xlink="http://www.w3.org/1999/xlink" ext-link-type="gen" xlink:href="KY172789" xlink:type="simple">KY172789</ext-link>
                  </td><td rowspan="1" colspan="1">‘’</td><td rowspan="1" colspan="1">
                    <xref ref-type="bibr" rid="B39">Tobias et al. 2017</xref>
                  </td></tr><tr><td rowspan="1" colspan="1">
                    <ext-link xmlns:xlink="http://www.w3.org/1999/xlink" ext-link-type="gen" xlink:href="KY172791" xlink:type="simple">KY172791</ext-link>
                  </td><td rowspan="1" colspan="1">‘’</td><td rowspan="1" colspan="1">
                    <xref ref-type="bibr" rid="B39">Tobias et al. 2017</xref>
                  </td></tr><tr><td rowspan="1" colspan="1">
                    <ext-link xmlns:xlink="http://www.w3.org/1999/xlink" ext-link-type="gen" xlink:href="KY172799" xlink:type="simple">KY172799</ext-link>
                  </td><td rowspan="1" colspan="1">‘’</td><td rowspan="1" colspan="1">
                    <xref ref-type="bibr" rid="B39">Tobias et al. 2017</xref>
                  </td></tr><tr><td rowspan="1" colspan="1">
                    <ext-link xmlns:xlink="http://www.w3.org/1999/xlink" ext-link-type="gen" xlink:href="KY172801" xlink:type="simple">KY172801</ext-link>
                  </td><td rowspan="1" colspan="1">‘’</td><td rowspan="1" colspan="1">
                    <xref ref-type="bibr" rid="B39">Tobias et al. 2017</xref>
                  </td></tr><tr><td rowspan="1" colspan="1">
                    <ext-link xmlns:xlink="http://www.w3.org/1999/xlink" ext-link-type="gen" xlink:href="KY172802" xlink:type="simple">KY172802</ext-link>
                  </td><td rowspan="1" colspan="1">‘’</td><td rowspan="1" colspan="1">
                    <xref ref-type="bibr" rid="B39">Tobias et al. 2017</xref>
                  </td></tr><tr><td rowspan="1" colspan="1">
                    <ext-link xmlns:xlink="http://www.w3.org/1999/xlink" ext-link-type="gen" xlink:href="KY172804" xlink:type="simple">KY172804</ext-link>
                  </td><td rowspan="1" colspan="1">‘’</td><td rowspan="1" colspan="1">
                    <xref ref-type="bibr" rid="B39">Tobias et al. 2017</xref>
                  </td></tr><tr><td rowspan="1" colspan="1">
                    <ext-link xmlns:xlink="http://www.w3.org/1999/xlink" ext-link-type="gen" xlink:href="KY172753" xlink:type="simple">KY172753</ext-link>
                  </td><td rowspan="1" colspan="1"><italic><tp:taxon-name><tp:taxon-name-part taxon-name-part-type="genus" reg="Gordius">G.</tp:taxon-name-part> <tp:taxon-name-part taxon-name-part-type="species" reg="paranensis">paranensis</tp:taxon-name-part></tp:taxon-name></italic> (Clade2)</td><td rowspan="1" colspan="1">
                    <xref ref-type="bibr" rid="B39">Tobias et al. 2017</xref>
                  </td></tr><tr><td rowspan="1" colspan="1">
                    <ext-link xmlns:xlink="http://www.w3.org/1999/xlink" ext-link-type="gen" xlink:href="KY172754" xlink:type="simple">KY172754</ext-link>
                  </td><td rowspan="1" colspan="1">‘’</td><td rowspan="1" colspan="1">
                    <xref ref-type="bibr" rid="B39">Tobias et al. 2017</xref>
                  </td></tr><tr><td rowspan="1" colspan="1">
                    <ext-link xmlns:xlink="http://www.w3.org/1999/xlink" ext-link-type="gen" xlink:href="KY172755" xlink:type="simple">KY172755</ext-link>
                  </td><td rowspan="1" colspan="1">‘’</td><td rowspan="1" colspan="1">
                    <xref ref-type="bibr" rid="B39">Tobias et al. 2017</xref>
                  </td></tr><tr><td rowspan="1" colspan="1">
                    <ext-link xmlns:xlink="http://www.w3.org/1999/xlink" ext-link-type="gen" xlink:href="KY172756" xlink:type="simple">KY172756</ext-link>
                  </td><td rowspan="1" colspan="1">‘’</td><td rowspan="1" colspan="1">
                    <xref ref-type="bibr" rid="B39">Tobias et al. 2017</xref>
                  </td></tr><tr><td rowspan="1" colspan="1">
                    <ext-link xmlns:xlink="http://www.w3.org/1999/xlink" ext-link-type="gen" xlink:href="KY172776" xlink:type="simple">KY172776</ext-link>
                  </td><td rowspan="1" colspan="1">‘’</td><td rowspan="1" colspan="1">
                    <xref ref-type="bibr" rid="B39">Tobias et al. 2017</xref>
                  </td></tr><tr><td rowspan="1" colspan="1">
                    <ext-link xmlns:xlink="http://www.w3.org/1999/xlink" ext-link-type="gen" xlink:href="KY172782" xlink:type="simple">KY172782</ext-link>
                  </td><td rowspan="1" colspan="1">‘’</td><td rowspan="1" colspan="1">
                    <xref ref-type="bibr" rid="B39">Tobias et al. 2017</xref>
                  </td></tr><tr><td rowspan="1" colspan="1">
                    <ext-link xmlns:xlink="http://www.w3.org/1999/xlink" ext-link-type="gen" xlink:href="KY172813" xlink:type="simple">KY172813</ext-link>
                  </td><td rowspan="1" colspan="1">‘’</td><td rowspan="1" colspan="1">
                    <xref ref-type="bibr" rid="B39">Tobias et al. 2017</xref>
                  </td></tr><tr><td rowspan="1" colspan="1">
                    <ext-link xmlns:xlink="http://www.w3.org/1999/xlink" ext-link-type="gen" xlink:href="KY172811" xlink:type="simple">KY172811</ext-link>
                  </td><td rowspan="1" colspan="1"><italic><tp:taxon-name><tp:taxon-name-part taxon-name-part-type="genus" reg="Gordius">G.</tp:taxon-name-part> <tp:taxon-name-part taxon-name-part-type="species" reg="paranensis">paranensis</tp:taxon-name-part></tp:taxon-name></italic> (Clade1)</td><td rowspan="1" colspan="1">
                    <xref ref-type="bibr" rid="B39">Tobias et al. 2017</xref>
                  </td></tr><tr><td rowspan="1" colspan="1">
                    <ext-link xmlns:xlink="http://www.w3.org/1999/xlink" ext-link-type="gen" xlink:href="KY172812" xlink:type="simple">KY172812</ext-link>
                  </td><td rowspan="1" colspan="1">‘’</td><td rowspan="1" colspan="1">
                    <xref ref-type="bibr" rid="B39">Tobias et al. 2017</xref>
                  </td></tr><tr><td rowspan="1" colspan="1">
                    <ext-link xmlns:xlink="http://www.w3.org/1999/xlink" ext-link-type="gen" xlink:href="KX591948" xlink:type="simple">KX591948</ext-link>
                  </td><td rowspan="1" colspan="1">
                    <italic><tp:taxon-name><tp:taxon-name-part taxon-name-part-type="genus" reg="Acutogordius">Acutogordius</tp:taxon-name-part> <tp:taxon-name-part taxon-name-part-type="species" reg="taiwanensis">taiwanensis</tp:taxon-name-part></tp:taxon-name></italic>
                  </td><td rowspan="1" colspan="1">
                    <xref ref-type="bibr" rid="B10">Chiu et al. 2017</xref>
                  </td></tr><tr><td rowspan="1" colspan="1">
                    <ext-link xmlns:xlink="http://www.w3.org/1999/xlink" ext-link-type="gen" xlink:href="KX591947" xlink:type="simple">KX591947</ext-link>
                  </td><td rowspan="1" colspan="1">‘’</td><td rowspan="1" colspan="1">
                    <xref ref-type="bibr" rid="B10">Chiu et al. 2017</xref>
                  </td></tr><tr><td rowspan="1" colspan="1">
                    <ext-link xmlns:xlink="http://www.w3.org/1999/xlink" ext-link-type="gen" xlink:href="KX591946" xlink:type="simple">KX591946</ext-link>
                  </td><td rowspan="1" colspan="1">‘’</td><td rowspan="1" colspan="1">
                    <xref ref-type="bibr" rid="B10">Chiu et al. 2017</xref>
                  </td></tr><tr><td rowspan="1" colspan="1">
                    <ext-link xmlns:xlink="http://www.w3.org/1999/xlink" ext-link-type="gen" xlink:href="KX591945" xlink:type="simple">KX591945</ext-link>
                  </td><td rowspan="1" colspan="1">‘’</td><td rowspan="1" colspan="1">
                    <xref ref-type="bibr" rid="B10">Chiu et al. 2017</xref>
                  </td></tr><tr><td rowspan="1" colspan="1">
                    <ext-link xmlns:xlink="http://www.w3.org/1999/xlink" ext-link-type="gen" xlink:href="KX591944" xlink:type="simple">KX591944</ext-link>
                  </td><td rowspan="1" colspan="1">‘’</td><td rowspan="1" colspan="1">
                    <xref ref-type="bibr" rid="B10">Chiu et al. 2017</xref>
                  </td></tr><tr><td rowspan="1" colspan="1">
                    <ext-link xmlns:xlink="http://www.w3.org/1999/xlink" ext-link-type="gen" xlink:href="KX591943" xlink:type="simple">KX591943</ext-link>
                  </td><td rowspan="1" colspan="1">‘’</td><td rowspan="1" colspan="1">
                    <xref ref-type="bibr" rid="B10">Chiu et al. 2017</xref>
                  </td></tr><tr><td rowspan="1" colspan="1">
                    <ext-link xmlns:xlink="http://www.w3.org/1999/xlink" ext-link-type="gen" xlink:href="KX591942" xlink:type="simple">KX591942</ext-link>
                  </td><td rowspan="1" colspan="1">‘’</td><td rowspan="1" colspan="1">
                    <xref ref-type="bibr" rid="B10">Chiu et al. 2017</xref>
                  </td></tr><tr><td rowspan="1" colspan="1">
                    <ext-link xmlns:xlink="http://www.w3.org/1999/xlink" ext-link-type="gen" xlink:href="KX591941" xlink:type="simple">KX591941</ext-link>
                  </td><td rowspan="1" colspan="1">‘’</td><td rowspan="1" colspan="1">
                    <xref ref-type="bibr" rid="B10">Chiu et al. 2017</xref>
                  </td></tr><tr><td rowspan="1" colspan="1">
                    <ext-link xmlns:xlink="http://www.w3.org/1999/xlink" ext-link-type="gen" xlink:href="KX591940" xlink:type="simple">KX591940</ext-link>
                  </td><td rowspan="1" colspan="1">‘’</td><td rowspan="1" colspan="1">
                    <xref ref-type="bibr" rid="B10">Chiu et al. 2017</xref>
                  </td></tr><tr><td rowspan="1" colspan="1">
                    <ext-link xmlns:xlink="http://www.w3.org/1999/xlink" ext-link-type="gen" xlink:href="KX591939" xlink:type="simple">KX591939</ext-link>
                  </td><td rowspan="1" colspan="1">‘’</td><td rowspan="1" colspan="1">
                    <xref ref-type="bibr" rid="B10">Chiu et al. 2017</xref>
                  </td></tr><tr><td rowspan="1" colspan="1">
                    <ext-link xmlns:xlink="http://www.w3.org/1999/xlink" ext-link-type="gen" xlink:href="KX591938" xlink:type="simple">KX591938</ext-link>
                  </td><td rowspan="1" colspan="1">‘’</td><td rowspan="1" colspan="1">
                    <xref ref-type="bibr" rid="B10">Chiu et al. 2017</xref>
                  </td></tr><tr><td rowspan="1" colspan="1">
                    <ext-link xmlns:xlink="http://www.w3.org/1999/xlink" ext-link-type="gen" xlink:href="KX591937" xlink:type="simple">KX591937</ext-link>
                  </td><td rowspan="1" colspan="1">‘’</td><td rowspan="1" colspan="1">
                    <xref ref-type="bibr" rid="B10">Chiu et al. 2017</xref>
                  </td></tr><tr><td rowspan="1" colspan="1">
                    <ext-link xmlns:xlink="http://www.w3.org/1999/xlink" ext-link-type="gen" xlink:href="KX591936" xlink:type="simple">KX591936</ext-link>
                  </td><td rowspan="1" colspan="1">‘’</td><td rowspan="1" colspan="1">
                    <xref ref-type="bibr" rid="B10">Chiu et al. 2017</xref>
                  </td></tr><tr><td rowspan="1" colspan="1">
                    <ext-link xmlns:xlink="http://www.w3.org/1999/xlink" ext-link-type="gen" xlink:href="KX591935" xlink:type="simple">KX591935</ext-link>
                  </td><td rowspan="1" colspan="1">‘’</td><td rowspan="1" colspan="1">
                    <xref ref-type="bibr" rid="B10">Chiu et al. 2017</xref>
                  </td></tr><tr><td rowspan="1" colspan="1">
                    <ext-link xmlns:xlink="http://www.w3.org/1999/xlink" ext-link-type="gen" xlink:href="KX591934" xlink:type="simple">KX591934</ext-link>
                  </td><td rowspan="1" colspan="1">‘’</td><td rowspan="1" colspan="1">
                    <xref ref-type="bibr" rid="B10">Chiu et al. 2017</xref>
                  </td></tr><tr><td rowspan="1" colspan="1">
                    <ext-link xmlns:xlink="http://www.w3.org/1999/xlink" ext-link-type="gen" xlink:href="KX591933" xlink:type="simple">KX591933</ext-link>
                  </td><td rowspan="1" colspan="1">‘’</td><td rowspan="1" colspan="1">
                    <xref ref-type="bibr" rid="B10">Chiu et al. 2017</xref>
                  </td></tr><tr><td rowspan="1" colspan="1">
                    <ext-link xmlns:xlink="http://www.w3.org/1999/xlink" ext-link-type="gen" xlink:href="KX591932" xlink:type="simple">KX591932</ext-link>
                  </td><td rowspan="1" colspan="1">‘’</td><td rowspan="1" colspan="1">
                    <xref ref-type="bibr" rid="B10">Chiu et al. 2017</xref>
                  </td></tr><tr><td rowspan="1" colspan="1">
                    <ext-link xmlns:xlink="http://www.w3.org/1999/xlink" ext-link-type="gen" xlink:href="KX591931" xlink:type="simple">KX591931</ext-link>
                  </td><td rowspan="1" colspan="1">‘’</td><td rowspan="1" colspan="1">
                    <xref ref-type="bibr" rid="B10">Chiu et al. 2017</xref>
                  </td></tr><tr><td rowspan="1" colspan="1">
                    <ext-link xmlns:xlink="http://www.w3.org/1999/xlink" ext-link-type="gen" xlink:href="KX591930" xlink:type="simple">KX591930</ext-link>
                  </td><td rowspan="1" colspan="1">‘’</td><td rowspan="1" colspan="1">
                    <xref ref-type="bibr" rid="B10">Chiu et al. 2017</xref>
                  </td></tr><tr><td rowspan="1" colspan="1">
                    <ext-link xmlns:xlink="http://www.w3.org/1999/xlink" ext-link-type="gen" xlink:href="KX591929" xlink:type="simple">KX591929</ext-link>
                  </td><td rowspan="1" colspan="1">‘’</td><td rowspan="1" colspan="1">
                    <xref ref-type="bibr" rid="B10">Chiu et al. 2017</xref>
                  </td></tr><tr><td rowspan="1" colspan="1">
                    <ext-link xmlns:xlink="http://www.w3.org/1999/xlink" ext-link-type="gen" xlink:href="KX591928" xlink:type="simple">KX591928</ext-link>
                  </td><td rowspan="1" colspan="1">‘’</td><td rowspan="1" colspan="1">
                    <xref ref-type="bibr" rid="B10">Chiu et al. 2017</xref>
                  </td></tr><tr><td rowspan="1" colspan="1">
                    <ext-link xmlns:xlink="http://www.w3.org/1999/xlink" ext-link-type="gen" xlink:href="KX591927" xlink:type="simple">KX591927</ext-link>
                  </td><td rowspan="1" colspan="1">‘’</td><td rowspan="1" colspan="1">
                    <xref ref-type="bibr" rid="B10">Chiu et al. 2017</xref>
                  </td></tr><tr><td rowspan="1" colspan="1">
                    <ext-link xmlns:xlink="http://www.w3.org/1999/xlink" ext-link-type="gen" xlink:href="KX591926" xlink:type="simple">KX591926</ext-link>
                  </td><td rowspan="1" colspan="1">‘’</td><td rowspan="1" colspan="1">
                    <xref ref-type="bibr" rid="B10">Chiu et al. 2017</xref>
                  </td></tr><tr><td rowspan="1" colspan="1">
                    <ext-link xmlns:xlink="http://www.w3.org/1999/xlink" ext-link-type="gen" xlink:href="KX591925" xlink:type="simple">KX591925</ext-link>
                  </td><td rowspan="1" colspan="1">‘’</td><td rowspan="1" colspan="1">
                    <xref ref-type="bibr" rid="B10">Chiu et al. 2017</xref>
                  </td></tr><tr><td rowspan="1" colspan="1">
                    <ext-link xmlns:xlink="http://www.w3.org/1999/xlink" ext-link-type="gen" xlink:href="KX591924" xlink:type="simple">KX591924</ext-link>
                  </td><td rowspan="1" colspan="1">‘’</td><td rowspan="1" colspan="1">
                    <xref ref-type="bibr" rid="B10">Chiu et al. 2017</xref>
                  </td></tr><tr><td rowspan="1" colspan="1">
                    <ext-link xmlns:xlink="http://www.w3.org/1999/xlink" ext-link-type="gen" xlink:href="KX591923" xlink:type="simple">KX591923</ext-link>
                  </td><td rowspan="1" colspan="1">‘’</td><td rowspan="1" colspan="1">
                    <xref ref-type="bibr" rid="B10">Chiu et al. 2017</xref>
                  </td></tr><tr><td rowspan="1" colspan="1">
                    <ext-link xmlns:xlink="http://www.w3.org/1999/xlink" ext-link-type="gen" xlink:href="KX591922" xlink:type="simple">KX591922</ext-link>
                  </td><td rowspan="1" colspan="1">‘’</td><td rowspan="1" colspan="1">
                    <xref ref-type="bibr" rid="B10">Chiu et al. 2017</xref>
                  </td></tr><tr><td rowspan="1" colspan="1">
                    <ext-link xmlns:xlink="http://www.w3.org/1999/xlink" ext-link-type="gen" xlink:href="MF983649" xlink:type="simple">MF983649</ext-link>
                  </td><td rowspan="1" colspan="1">Myanmar nematomorph</td><td rowspan="1" colspan="1"/></tr><tr><td rowspan="1" colspan="3">Out group</td></tr><tr><td rowspan="1" colspan="1">
                    <ext-link xmlns:xlink="http://www.w3.org/1999/xlink" ext-link-type="gen" xlink:href="HM044105" xlink:type="simple">HM044105</ext-link>
                  </td><td rowspan="1" colspan="1">
                    <italic><tp:taxon-name><tp:taxon-name-part taxon-name-part-type="genus" reg="Chordodes">Chordodes</tp:taxon-name-part> <tp:taxon-name-part taxon-name-part-type="species" reg="formosanus">formosanus</tp:taxon-name-part></tp:taxon-name></italic>
                  </td><td rowspan="1" colspan="1">
                    <xref ref-type="bibr" rid="B8">Chiu et al. 2011</xref>
                  </td></tr><tr><td rowspan="1" colspan="1">
                    <ext-link xmlns:xlink="http://www.w3.org/1999/xlink" ext-link-type="gen" xlink:href="HM044124" xlink:type="simple">HM044124</ext-link>
                  </td><td rowspan="1" colspan="1">‘’</td><td rowspan="1" colspan="1">
                    <xref ref-type="bibr" rid="B8">Chiu et al. 2011</xref>
                  </td></tr><tr><td rowspan="1" colspan="1">
                    <ext-link xmlns:xlink="http://www.w3.org/1999/xlink" ext-link-type="gen" xlink:href="KY172780" xlink:type="simple">KY172780</ext-link>
                  </td><td rowspan="1" colspan="1">
                    <italic><tp:taxon-name><tp:taxon-name-part taxon-name-part-type="genus" reg="Euchordodes">Euchordodes</tp:taxon-name-part> <tp:taxon-name-part taxon-name-part-type="species" reg="nigromaculatus">nigromaculatus</tp:taxon-name-part></tp:taxon-name></italic>
                  </td><td rowspan="1" colspan="1">
                    <xref ref-type="bibr" rid="B39">Tobias et al. 2017</xref>
                  </td></tr><tr><td rowspan="1" colspan="1">
                    <ext-link xmlns:xlink="http://www.w3.org/1999/xlink" ext-link-type="gen" xlink:href="KY172803" xlink:type="simple">KY172803</ext-link>
                  </td><td rowspan="1" colspan="1">‘’</td><td rowspan="1" colspan="1">
                    <xref ref-type="bibr" rid="B39">Tobias et al. 2017</xref>
                  </td></tr><tr><td rowspan="1" colspan="1">
                    <ext-link xmlns:xlink="http://www.w3.org/1999/xlink" ext-link-type="gen" xlink:href="KY172747" xlink:type="simple">KY172747</ext-link>
                  </td><td rowspan="1" colspan="1">
                    <italic><tp:taxon-name><tp:taxon-name-part taxon-name-part-type="genus" reg="Parachordodes">Parachordodes</tp:taxon-name-part> <tp:taxon-name-part taxon-name-part-type="species" reg="diblastus">diblastus</tp:taxon-name-part></tp:taxon-name></italic>
                  </td><td rowspan="1" colspan="1">
                    <xref ref-type="bibr" rid="B39">Tobias et al. 2017</xref>
                  </td></tr><tr><td rowspan="1" colspan="1">
                    <ext-link xmlns:xlink="http://www.w3.org/1999/xlink" ext-link-type="gen" xlink:href="KY172778" xlink:type="simple">KY172778</ext-link>
                  </td><td rowspan="1" colspan="1">‘’</td><td rowspan="1" colspan="1">
                    <xref ref-type="bibr" rid="B39">Tobias et al. 2017</xref>
                  </td></tr></tbody></table><table-wrap-foot><fn><p>* <ext-link xmlns:xlink="http://www.w3.org/1999/xlink" ext-link-type="gen" xlink:href="KY172770" xlink:type="simple">KY172770</ext-link> was excluded from the analysis since its high difference from the member of <italic><tp:taxon-name><tp:taxon-name-part taxon-name-part-type="genus" reg="Gordius">Gordius</tp:taxon-name-part></tp:taxon-name></italic> and the high similarity with <italic><tp:taxon-name><tp:taxon-name-part taxon-name-part-type="genus" reg="Euchordodes">Euchordodes</tp:taxon-name-part> <tp:taxon-name-part taxon-name-part-type="species" reg="nigromaculatus">nigromaculatus</tp:taxon-name-part></tp:taxon-name></italic>.</p></fn></table-wrap-foot></table-wrap></tp:treatment-sec><tp:treatment-sec sec-type="Phylogeny" id="SECID0EXOBI"><title>Phylogeny.</title><p>The partial <abbrev xmlns:xlink="http://www.w3.org/1999/xlink" xlink:title="cytochrome c oxidase subunit I" id="ABBRID0E4OBI" xlink:type="simple">COI</abbrev> sequences of the 18 free-living adults contained 15 haplotypes with 392 invariable sites, nine singletons, and 21 parsimoniously informative sites. The genetic distance among them was 0.0024 within the range of 0.0000–0.0510. The three living adults and six worms inside the hosts were considered conspecific with the 18 free-living adults because of their small genetic distances (0.0000–0.0719). The mean interspecific genetic distances between <italic><tp:taxon-name><tp:taxon-name-part taxon-name-part-type="genus" reg="Gordius">Gordius</tp:taxon-name-part> <tp:taxon-name-part taxon-name-part-type="species" reg="chiashanus">chiashanus</tp:taxon-name-part></tp:taxon-name></italic> sp. nov. and other <italic><tp:taxon-name><tp:taxon-name-part taxon-name-part-type="genus" reg="Gordius">Gordius</tp:taxon-name-part></tp:taxon-name></italic> species or clades were in the range of 0.2320–0.4242, and that between <italic><tp:taxon-name><tp:taxon-name-part taxon-name-part-type="genus" reg="Gordius">Gordius</tp:taxon-name-part> <tp:taxon-name-part taxon-name-part-type="species" reg="chiashanus">chiashanus</tp:taxon-name-part></tp:taxon-name></italic> sp. nov. and <italic><tp:taxon-name><tp:taxon-name-part taxon-name-part-type="genus" reg="Acutogordius">Acutogordius</tp:taxon-name-part> <tp:taxon-name-part taxon-name-part-type="species" reg="taiwanensis">taiwanensis</tp:taxon-name-part></tp:taxon-name></italic> was 0.3648 (Table <xref ref-type="table" rid="T3">3</xref>). In addition to short genetic distances, the conspecific status of the 18 free-living adults was also supported because all the samples were located in a single clade, as indicated by a high bootstrap value. No subgroup was detected because the polytomic topology exhibited low bootstrap values and short genetic distances. The <italic><tp:taxon-name><tp:taxon-name-part taxon-name-part-type="genus" reg="Gordius">Gordius</tp:taxon-name-part></tp:taxon-name></italic> species/clades in the present result were consistent with the results of <xref ref-type="bibr" rid="B16">Hanelt et al. (2015)</xref> and <xref ref-type="bibr" rid="B39">Tobias et al. (2017)</xref>, despite slight differences in the relative relationships among species, which might be attributable to the differences in models used or the shorter sequence adopted in previous studies. The clade of <italic><tp:taxon-name><tp:taxon-name-part taxon-name-part-type="genus" reg="Acutogordius">A.</tp:taxon-name-part> <tp:taxon-name-part taxon-name-part-type="species" reg="taiwanensis">taiwanensis</tp:taxon-name-part></tp:taxon-name></italic> was located within that of the <italic><tp:taxon-name><tp:taxon-name-part taxon-name-part-type="genus" reg="Gordius">Gordius</tp:taxon-name-part></tp:taxon-name></italic> species, and it did not behave as a sister group (Fig. <xref ref-type="fig" rid="F7">7</xref>).</p><fig id="F7" position="float" orientation="portrait"><object-id xmlns:xlink="http://www.w3.org/1999/xlink" content-type="doi" xlink:type="simple">10.3897/zookeys.941.49100.figure7</object-id><object-id xmlns:xlink="http://www.w3.org/1999/xlink" content-type="arpha" xlink:type="simple">30AACDF5-9DE5-524C-B6F8-AD30EB30290C</object-id><label>Figure 7.</label><caption><p>Phylogenetic relationship of <italic><tp:taxon-name><tp:taxon-name-part taxon-name-part-type="genus" reg="Gordius">Gordius</tp:taxon-name-part></tp:taxon-name></italic>/<italic><tp:taxon-name><tp:taxon-name-part taxon-name-part-type="genus" reg="Acutogordius">Acutogordius</tp:taxon-name-part></tp:taxon-name></italic> spp. restructured using <abbrev xmlns:xlink="http://www.w3.org/1999/xlink" xlink:title="cytochrome c oxidase subunit I" id="ABBRID0EISBI" xlink:type="simple">COI</abbrev> partial sequences compared with <italic><tp:taxon-name><tp:taxon-name-part taxon-name-part-type="genus" reg="Chordodes">C.</tp:taxon-name-part> <tp:taxon-name-part taxon-name-part-type="species" reg="formosanus">formosanus</tp:taxon-name-part></tp:taxon-name></italic>, <italic><tp:taxon-name><tp:taxon-name-part taxon-name-part-type="genus" reg="Euchordodes">E.</tp:taxon-name-part> <tp:taxon-name-part taxon-name-part-type="species" reg="nigromaculatus">nigromaculatus</tp:taxon-name-part></tp:taxon-name></italic>, and <italic><tp:taxon-name><tp:taxon-name-part taxon-name-part-type="genus" reg="Parachordodes">P.</tp:taxon-name-part> <tp:taxon-name-part taxon-name-part-type="species" reg="diblastus">diblastus</tp:taxon-name-part></tp:taxon-name></italic> as out groups. Numbers at the nodes represent the percentage of 1000 bootstrap replicates.</p></caption><graphic xmlns:xlink="http://www.w3.org/1999/xlink" xlink:href="zookeys-941-025-g007.jpg" position="float" orientation="portrait" xlink:type="simple" id="oo_421160.jpg"><uri content-type="original_file" xlink:type="simple">https://binary.pensoft.net/fig/421160</uri></graphic></fig></tp:treatment-sec><tp:treatment-sec sec-type="Reproductive season" id="SECID0ESTBI"><title>Reproductive season.</title><p>Free-living adult worms frequently aggregate and mate on wet ground (Fig. <xref ref-type="fig" rid="F5">5B, C</xref>) after rain or fog, and they are sometimes found in water or soil (Fig. <xref ref-type="fig" rid="F5">5D</xref>). They suddenly emerge in early December, and their number decreases within 1–2 months (Fig. <xref ref-type="fig" rid="F8">8</xref>). During the reproductive season, no infected host was found. The seasonality and pattern of <italic><tp:taxon-name><tp:taxon-name-part taxon-name-part-type="genus" reg="Gordius">Gordius</tp:taxon-name-part> <tp:taxon-name-part taxon-name-part-type="species" reg="chiashanus">chiashanus</tp:taxon-name-part></tp:taxon-name></italic> sp. nov. differed from the graph constructed using data from <italic><tp:taxon-name><tp:taxon-name-part taxon-name-part-type="genus" reg="Chordodes">C.</tp:taxon-name-part> <tp:taxon-name-part taxon-name-part-type="species" reg="formosanus">formosanus</tp:taxon-name-part></tp:taxon-name></italic> (<xref ref-type="bibr" rid="B9">Chiu et al. 2016</xref>).</p></tp:treatment-sec><tp:treatment-sec sec-type="diagnosis" id="SECID0E5UBI"><title>Diagnosis and comments.</title><p>The 21 free-living <italic><tp:taxon-name><tp:taxon-name-part taxon-name-part-type="genus" reg="Gordius">Gordius</tp:taxon-name-part></tp:taxon-name></italic> adults and six juvenile worms from round-backed millipedes were judged as belonging to the same species in accordance with the results that they all were located in the same clade in the phylogenetic tree and had low genetic distances (Fig. <xref ref-type="fig" rid="F7">7</xref>, Table <xref ref-type="table" rid="T3">3</xref>). These samples were regarded as a new species, <italic><tp:taxon-name><tp:taxon-name-part taxon-name-part-type="genus" reg="Gordius">Gordius</tp:taxon-name-part> <tp:taxon-name-part taxon-name-part-type="species" reg="chiashanus">chiashanus</tp:taxon-name-part></tp:taxon-name></italic> sp. nov., on the basis of their distribution patterns of bristles on the male tail and presence of a vertical white stripe on the anterior ventral side and areoles on the inside wall of the cloacal opening.</p><table-wrap id="T3" position="float" orientation="portrait"><label>Table 3.</label><caption><p>Intra- and interspecific mean <abbrev xmlns:xlink="http://www.w3.org/1999/xlink" xlink:title="cytochrome c oxidase subunit I" id="ABBRID0EHWBI" xlink:type="simple">COI</abbrev> genetic distances of <italic><tp:taxon-name><tp:taxon-name-part taxon-name-part-type="genus" reg="Gordius">Gordius</tp:taxon-name-part></tp:taxon-name></italic>/<italic><tp:taxon-name><tp:taxon-name-part taxon-name-part-type="genus" reg="Acutogordius">Acutogordius</tp:taxon-name-part></tp:taxon-name></italic> species or clades under K2P model.</p></caption><table id="TID0EZICI" rules="all"><tbody><tr><th rowspan="1" colspan="2">Species/Clade</th><th rowspan="1" colspan="1">1</th><th rowspan="1" colspan="1">2</th><th rowspan="1" colspan="1">3</th><th rowspan="1" colspan="1">4</th><th rowspan="1" colspan="1">5</th><th rowspan="1" colspan="1">6</th><th rowspan="1" colspan="1">7</th><th rowspan="1" colspan="1">8</th><th rowspan="1" colspan="1">9</th><th rowspan="1" colspan="1">10</th><th rowspan="1" colspan="1">11</th><th rowspan="1" colspan="1">12</th><th rowspan="1" colspan="1">13</th><th rowspan="1" colspan="1">14</th><th rowspan="1" colspan="1">15</th><th rowspan="1" colspan="1">16</th><th rowspan="1" colspan="1">17</th><th rowspan="1" colspan="1">18</th><th rowspan="1" colspan="1">19</th><th rowspan="1" colspan="1">20</th><th rowspan="1" colspan="1">21</th><th rowspan="1" colspan="1">22</th></tr><tr><td rowspan="1" colspan="1">1</td><td rowspan="1" colspan="1"><italic><tp:taxon-name><tp:taxon-name-part taxon-name-part-type="genus" reg="Gordius">Gordius</tp:taxon-name-part> <tp:taxon-name-part taxon-name-part-type="species" reg="chiashanus">chiashanus</tp:taxon-name-part></tp:taxon-name></italic> sp. nov.</td><td rowspan="1" colspan="1">
                    <bold>0.024</bold>
                  </td><td rowspan="1" colspan="1"/><td rowspan="1" colspan="1"/><td rowspan="1" colspan="1"/><td rowspan="1" colspan="1"/><td rowspan="1" colspan="1"/><td rowspan="1" colspan="1"/><td rowspan="1" colspan="1"/><td rowspan="1" colspan="1"/><td rowspan="1" colspan="1"/><td rowspan="1" colspan="1"/><td rowspan="1" colspan="1"/><td rowspan="1" colspan="1"/><td rowspan="1" colspan="1"/><td rowspan="1" colspan="1"/><td rowspan="1" colspan="1"/><td rowspan="1" colspan="1"/><td rowspan="1" colspan="1"/><td rowspan="1" colspan="1"/><td rowspan="1" colspan="1"/><td rowspan="1" colspan="1"/><td rowspan="1" colspan="1"/></tr><tr><td rowspan="1" colspan="1">2</td><td rowspan="1" colspan="1"><tp:taxon-name><tp:taxon-name-part taxon-name-part-type="genus" reg="Gordius">G.</tp:taxon-name-part> <tp:taxon-name-part taxon-name-part-type="uncertainty-rank">cf.</tp:taxon-name-part> <tp:taxon-name-part taxon-name-part-type="species" reg="robustus">robustus</tp:taxon-name-part></tp:taxon-name> (Clade1)</td><td rowspan="1" colspan="1">0.285</td><td rowspan="1" colspan="1">
                    <bold>0.009</bold>
                  </td><td rowspan="1" colspan="1"/><td rowspan="1" colspan="1"/><td rowspan="1" colspan="1"/><td rowspan="1" colspan="1"/><td rowspan="1" colspan="1"/><td rowspan="1" colspan="1"/><td rowspan="1" colspan="1"/><td rowspan="1" colspan="1"/><td rowspan="1" colspan="1"/><td rowspan="1" colspan="1"/><td rowspan="1" colspan="1"/><td rowspan="1" colspan="1"/><td rowspan="1" colspan="1"/><td rowspan="1" colspan="1"/><td rowspan="1" colspan="1"/><td rowspan="1" colspan="1"/><td rowspan="1" colspan="1"/><td rowspan="1" colspan="1"/><td rowspan="1" colspan="1"/><td rowspan="1" colspan="1"/></tr><tr><td rowspan="1" colspan="1">3</td><td rowspan="1" colspan="1"><tp:taxon-name><tp:taxon-name-part taxon-name-part-type="genus" reg="Gordius">G.</tp:taxon-name-part> <tp:taxon-name-part taxon-name-part-type="uncertainty-rank">cf.</tp:taxon-name-part> <tp:taxon-name-part taxon-name-part-type="species" reg="robustus">robustus</tp:taxon-name-part></tp:taxon-name> (Clade2)</td><td rowspan="1" colspan="1">0.312</td><td rowspan="1" colspan="1">0.217</td><td rowspan="1" colspan="1">
                    <bold>0.015</bold>
                  </td><td rowspan="1" colspan="1"/><td rowspan="1" colspan="1"/><td rowspan="1" colspan="1"/><td rowspan="1" colspan="1"/><td rowspan="1" colspan="1"/><td rowspan="1" colspan="1"/><td rowspan="1" colspan="1"/><td rowspan="1" colspan="1"/><td rowspan="1" colspan="1"/><td rowspan="1" colspan="1"/><td rowspan="1" colspan="1"/><td rowspan="1" colspan="1"/><td rowspan="1" colspan="1"/><td rowspan="1" colspan="1"/><td rowspan="1" colspan="1"/><td rowspan="1" colspan="1"/><td rowspan="1" colspan="1"/><td rowspan="1" colspan="1"/><td rowspan="1" colspan="1"/></tr><tr><td rowspan="1" colspan="1">4</td><td rowspan="1" colspan="1"><tp:taxon-name><tp:taxon-name-part taxon-name-part-type="genus" reg="Gordius">G.</tp:taxon-name-part> <tp:taxon-name-part taxon-name-part-type="uncertainty-rank">cf.</tp:taxon-name-part> <tp:taxon-name-part taxon-name-part-type="species" reg="robustus">robustus</tp:taxon-name-part></tp:taxon-name> (Clade3)</td><td rowspan="1" colspan="1">0.293</td><td rowspan="1" colspan="1">0.297</td><td rowspan="1" colspan="1">0.275</td><td rowspan="1" colspan="1">
                    <bold>0.007</bold>
                  </td><td rowspan="1" colspan="1"/><td rowspan="1" colspan="1"/><td rowspan="1" colspan="1"/><td rowspan="1" colspan="1"/><td rowspan="1" colspan="1"/><td rowspan="1" colspan="1"/><td rowspan="1" colspan="1"/><td rowspan="1" colspan="1"/><td rowspan="1" colspan="1"/><td rowspan="1" colspan="1"/><td rowspan="1" colspan="1"/><td rowspan="1" colspan="1"/><td rowspan="1" colspan="1"/><td rowspan="1" colspan="1"/><td rowspan="1" colspan="1"/><td rowspan="1" colspan="1"/><td rowspan="1" colspan="1"/><td rowspan="1" colspan="1"/></tr><tr><td rowspan="1" colspan="1">5</td><td rowspan="1" colspan="1"><tp:taxon-name><tp:taxon-name-part taxon-name-part-type="genus" reg="Gordius">G.</tp:taxon-name-part> <tp:taxon-name-part taxon-name-part-type="uncertainty-rank">cf.</tp:taxon-name-part> <tp:taxon-name-part taxon-name-part-type="species" reg="robustus">robustus</tp:taxon-name-part></tp:taxon-name> (Clade4)</td><td rowspan="1" colspan="1">0.308</td><td rowspan="1" colspan="1">0.208</td><td rowspan="1" colspan="1">0.249</td><td rowspan="1" colspan="1">0.157</td><td rowspan="1" colspan="1">
                    <bold>0.012</bold>
                  </td><td rowspan="1" colspan="1"/><td rowspan="1" colspan="1"/><td rowspan="1" colspan="1"/><td rowspan="1" colspan="1"/><td rowspan="1" colspan="1"/><td rowspan="1" colspan="1"/><td rowspan="1" colspan="1"/><td rowspan="1" colspan="1"/><td rowspan="1" colspan="1"/><td rowspan="1" colspan="1"/><td rowspan="1" colspan="1"/><td rowspan="1" colspan="1"/><td rowspan="1" colspan="1"/><td rowspan="1" colspan="1"/><td rowspan="1" colspan="1"/><td rowspan="1" colspan="1"/><td rowspan="1" colspan="1"/></tr><tr><td rowspan="1" colspan="1">6</td><td rowspan="1" colspan="1"><tp:taxon-name><tp:taxon-name-part taxon-name-part-type="genus" reg="Gordius">G.</tp:taxon-name-part> <tp:taxon-name-part taxon-name-part-type="uncertainty-rank">cf.</tp:taxon-name-part> <tp:taxon-name-part taxon-name-part-type="species" reg="robustus">robustus</tp:taxon-name-part></tp:taxon-name> (Clade5)</td><td rowspan="1" colspan="1">0.272</td><td rowspan="1" colspan="1">0.165</td><td rowspan="1" colspan="1">0.211</td><td rowspan="1" colspan="1">0.227</td><td rowspan="1" colspan="1">0.222</td><td rowspan="1" colspan="1">
                    <bold>0.003</bold>
                  </td><td rowspan="1" colspan="1"/><td rowspan="1" colspan="1"/><td rowspan="1" colspan="1"/><td rowspan="1" colspan="1"/><td rowspan="1" colspan="1"/><td rowspan="1" colspan="1"/><td rowspan="1" colspan="1"/><td rowspan="1" colspan="1"/><td rowspan="1" colspan="1"/><td rowspan="1" colspan="1"/><td rowspan="1" colspan="1"/><td rowspan="1" colspan="1"/><td rowspan="1" colspan="1"/><td rowspan="1" colspan="1"/><td rowspan="1" colspan="1"/><td rowspan="1" colspan="1"/></tr><tr><td rowspan="1" colspan="1">7</td><td rowspan="1" colspan="1"><tp:taxon-name><tp:taxon-name-part taxon-name-part-type="genus" reg="Gordius">G.</tp:taxon-name-part> <tp:taxon-name-part taxon-name-part-type="uncertainty-rank">cf.</tp:taxon-name-part> <tp:taxon-name-part taxon-name-part-type="species" reg="robustus">robustus</tp:taxon-name-part></tp:taxon-name> (Clade6)</td><td rowspan="1" colspan="1">0.293</td><td rowspan="1" colspan="1">0.257</td><td rowspan="1" colspan="1">0.251</td><td rowspan="1" colspan="1">0.255</td><td rowspan="1" colspan="1">0.228</td><td rowspan="1" colspan="1">0.259</td><td rowspan="1" colspan="1">
                    <bold>0.006</bold>
                  </td><td rowspan="1" colspan="1"/><td rowspan="1" colspan="1"/><td rowspan="1" colspan="1"/><td rowspan="1" colspan="1"/><td rowspan="1" colspan="1"/><td rowspan="1" colspan="1"/><td rowspan="1" colspan="1"/><td rowspan="1" colspan="1"/><td rowspan="1" colspan="1"/><td rowspan="1" colspan="1"/><td rowspan="1" colspan="1"/><td rowspan="1" colspan="1"/><td rowspan="1" colspan="1"/><td rowspan="1" colspan="1"/><td rowspan="1" colspan="1"/></tr><tr><td rowspan="1" colspan="1">8</td><td rowspan="1" colspan="1">
                    <italic><tp:taxon-name><tp:taxon-name-part taxon-name-part-type="genus" reg="Gordius">G.</tp:taxon-name-part> <tp:taxon-name-part taxon-name-part-type="species" reg="terrestris">terrestris</tp:taxon-name-part></tp:taxon-name></italic>
                  </td><td rowspan="1" colspan="1">0.232</td><td rowspan="1" colspan="1">0.209</td><td rowspan="1" colspan="1">0.265</td><td rowspan="1" colspan="1">0.250</td><td rowspan="1" colspan="1">0.230</td><td rowspan="1" colspan="1">0.222</td><td rowspan="1" colspan="1">0.238</td><td rowspan="1" colspan="1">
                    <bold>0.020</bold>
                  </td><td rowspan="1" colspan="1"/><td rowspan="1" colspan="1"/><td rowspan="1" colspan="1"/><td rowspan="1" colspan="1"/><td rowspan="1" colspan="1"/><td rowspan="1" colspan="1"/><td rowspan="1" colspan="1"/><td rowspan="1" colspan="1"/><td rowspan="1" colspan="1"/><td rowspan="1" colspan="1"/><td rowspan="1" colspan="1"/><td rowspan="1" colspan="1"/><td rowspan="1" colspan="1"/><td rowspan="1" colspan="1"/></tr><tr><td rowspan="1" colspan="1">9</td><td rowspan="1" colspan="1"><tp:taxon-name><tp:taxon-name-part taxon-name-part-type="genus" reg="Gordius">G.</tp:taxon-name-part> <tp:taxon-name-part taxon-name-part-type="uncertainty-rank">cf.</tp:taxon-name-part> <tp:taxon-name-part taxon-name-part-type="species" reg="robustus">robustus</tp:taxon-name-part></tp:taxon-name> (Clade8)</td><td rowspan="1" colspan="1">0.265</td><td rowspan="1" colspan="1">0.203</td><td rowspan="1" colspan="1">0.307</td><td rowspan="1" colspan="1">0.338</td><td rowspan="1" colspan="1">0.253</td><td rowspan="1" colspan="1">0.244</td><td rowspan="1" colspan="1">0.251</td><td rowspan="1" colspan="1">0.122</td><td rowspan="1" colspan="1">
                    <bold>0.026</bold>
                  </td><td rowspan="1" colspan="1"/><td rowspan="1" colspan="1"/><td rowspan="1" colspan="1"/><td rowspan="1" colspan="1"/><td rowspan="1" colspan="1"/><td rowspan="1" colspan="1"/><td rowspan="1" colspan="1"/><td rowspan="1" colspan="1"/><td rowspan="1" colspan="1"/><td rowspan="1" colspan="1"/><td rowspan="1" colspan="1"/><td rowspan="1" colspan="1"/><td rowspan="1" colspan="1"/></tr><tr><td rowspan="1" colspan="1">10</td><td rowspan="1" colspan="1">
                    <italic><tp:taxon-name><tp:taxon-name-part taxon-name-part-type="genus" reg="Gordius">G.</tp:taxon-name-part> <tp:taxon-name-part taxon-name-part-type="species" reg="attoni">attoni</tp:taxon-name-part></tp:taxon-name></italic>
                  </td><td rowspan="1" colspan="1">0.277</td><td rowspan="1" colspan="1">0.229</td><td rowspan="1" colspan="1">0.288</td><td rowspan="1" colspan="1">0.337</td><td rowspan="1" colspan="1">0.274</td><td rowspan="1" colspan="1">0.238</td><td rowspan="1" colspan="1">0.289</td><td rowspan="1" colspan="1">0.231</td><td rowspan="1" colspan="1">0.249</td><td rowspan="1" colspan="1">
                    <bold>0.010</bold>
                  </td><td rowspan="1" colspan="1"/><td rowspan="1" colspan="1"/><td rowspan="1" colspan="1"/><td rowspan="1" colspan="1"/><td rowspan="1" colspan="1"/><td rowspan="1" colspan="1"/><td rowspan="1" colspan="1"/><td rowspan="1" colspan="1"/><td rowspan="1" colspan="1"/><td rowspan="1" colspan="1"/><td rowspan="1" colspan="1"/><td rowspan="1" colspan="1"/></tr><tr><td rowspan="1" colspan="1">11</td><td rowspan="1" colspan="1">
                    <italic><tp:taxon-name><tp:taxon-name-part taxon-name-part-type="genus" reg="Gordius">G.</tp:taxon-name-part> <tp:taxon-name-part taxon-name-part-type="species" reg="balticus">balticus</tp:taxon-name-part></tp:taxon-name></italic>
                  </td><td rowspan="1" colspan="1">0.316</td><td rowspan="1" colspan="1">0.260</td><td rowspan="1" colspan="1">0.298</td><td rowspan="1" colspan="1">0.288</td><td rowspan="1" colspan="1">0.269</td><td rowspan="1" colspan="1">0.274</td><td rowspan="1" colspan="1">0.304</td><td rowspan="1" colspan="1">0.264</td><td rowspan="1" colspan="1">0.323</td><td rowspan="1" colspan="1">0.337</td><td rowspan="1" colspan="1">–</td><td rowspan="1" colspan="1"/><td rowspan="1" colspan="1"/><td rowspan="1" colspan="1"/><td rowspan="1" colspan="1"/><td rowspan="1" colspan="1"/><td rowspan="1" colspan="1"/><td rowspan="1" colspan="1"/><td rowspan="1" colspan="1"/><td rowspan="1" colspan="1"/><td rowspan="1" colspan="1"/><td rowspan="1" colspan="1"/></tr><tr><td rowspan="1" colspan="1">12</td><td rowspan="1" colspan="1"><italic><tp:taxon-name><tp:taxon-name-part taxon-name-part-type="genus" reg="Gordius">Gordius</tp:taxon-name-part></tp:taxon-name></italic> sp. N178</td><td rowspan="1" colspan="1">0.352</td><td rowspan="1" colspan="1">0.260</td><td rowspan="1" colspan="1">0.313</td><td rowspan="1" colspan="1">0.370</td><td rowspan="1" colspan="1">0.289</td><td rowspan="1" colspan="1">0.340</td><td rowspan="1" colspan="1">0.330</td><td rowspan="1" colspan="1">0.256</td><td rowspan="1" colspan="1">0.290</td><td rowspan="1" colspan="1">0.271</td><td rowspan="1" colspan="1">0.323</td><td rowspan="1" colspan="1">–</td><td rowspan="1" colspan="1"/><td rowspan="1" colspan="1"/><td rowspan="1" colspan="1"/><td rowspan="1" colspan="1"/><td rowspan="1" colspan="1"/><td rowspan="1" colspan="1"/><td rowspan="1" colspan="1"/><td rowspan="1" colspan="1"/><td rowspan="1" colspan="1"/><td rowspan="1" colspan="1"/></tr><tr><td rowspan="1" colspan="1">13</td><td rowspan="1" colspan="1"><italic><tp:taxon-name><tp:taxon-name-part taxon-name-part-type="genus" reg="Gordius">Gordius</tp:taxon-name-part></tp:taxon-name></italic> sp. N183</td><td rowspan="1" colspan="1">0.329</td><td rowspan="1" colspan="1">0.302</td><td rowspan="1" colspan="1">0.290</td><td rowspan="1" colspan="1">0.373</td><td rowspan="1" colspan="1">0.317</td><td rowspan="1" colspan="1">0.344</td><td rowspan="1" colspan="1">0.365</td><td rowspan="1" colspan="1">0.294</td><td rowspan="1" colspan="1">0.336</td><td rowspan="1" colspan="1">0.277</td><td rowspan="1" colspan="1">0.301</td><td rowspan="1" colspan="1">0.246</td><td rowspan="1" colspan="1">–</td><td rowspan="1" colspan="1"/><td rowspan="1" colspan="1"/><td rowspan="1" colspan="1"/><td rowspan="1" colspan="1"/><td rowspan="1" colspan="1"/><td rowspan="1" colspan="1"/><td rowspan="1" colspan="1"/><td rowspan="1" colspan="1"/><td rowspan="1" colspan="1"/></tr><tr><td rowspan="1" colspan="1">14</td><td rowspan="1" colspan="1"><italic><tp:taxon-name><tp:taxon-name-part taxon-name-part-type="genus" reg="Gordius">Gordius</tp:taxon-name-part></tp:taxon-name></italic> sp. N297B</td><td rowspan="1" colspan="1">0.424</td><td rowspan="1" colspan="1">0.416</td><td rowspan="1" colspan="1">0.462</td><td rowspan="1" colspan="1">0.547</td><td rowspan="1" colspan="1">0.441</td><td rowspan="1" colspan="1">0.443</td><td rowspan="1" colspan="1">0.478</td><td rowspan="1" colspan="1">0.375</td><td rowspan="1" colspan="1">0.412</td><td rowspan="1" colspan="1">0.348</td><td rowspan="1" colspan="1">0.455</td><td rowspan="1" colspan="1">0.343</td><td rowspan="1" colspan="1">0.414</td><td rowspan="1" colspan="1">–</td><td rowspan="1" colspan="1"/><td rowspan="1" colspan="1"/><td rowspan="1" colspan="1"/><td rowspan="1" colspan="1"/><td rowspan="1" colspan="1"/><td rowspan="1" colspan="1"/><td rowspan="1" colspan="1"/><td rowspan="1" colspan="1"/></tr><tr><td rowspan="1" colspan="1">15</td><td rowspan="1" colspan="1"><italic><tp:taxon-name><tp:taxon-name-part taxon-name-part-type="genus" reg="Gordius">Gordius</tp:taxon-name-part></tp:taxon-name></italic> sp. N357</td><td rowspan="1" colspan="1">0.332</td><td rowspan="1" colspan="1">0.366</td><td rowspan="1" colspan="1">0.387</td><td rowspan="1" colspan="1">0.420</td><td rowspan="1" colspan="1">0.376</td><td rowspan="1" colspan="1">0.396</td><td rowspan="1" colspan="1">0.302</td><td rowspan="1" colspan="1">0.357</td><td rowspan="1" colspan="1">0.359</td><td rowspan="1" colspan="1">0.379</td><td rowspan="1" colspan="1">0.439</td><td rowspan="1" colspan="1">0.375</td><td rowspan="1" colspan="1">0.434</td><td rowspan="1" colspan="1">0.441</td><td rowspan="1" colspan="1">–</td><td rowspan="1" colspan="1"/><td rowspan="1" colspan="1"/><td rowspan="1" colspan="1"/><td rowspan="1" colspan="1"/><td rowspan="1" colspan="1"/><td rowspan="1" colspan="1"/><td rowspan="1" colspan="1"/></tr><tr><td rowspan="1" colspan="1">16</td><td rowspan="1" colspan="1"><italic><tp:taxon-name><tp:taxon-name-part taxon-name-part-type="genus" reg="Gordius">Gordius</tp:taxon-name-part></tp:taxon-name></italic> sp. KW-2011-A</td><td rowspan="1" colspan="1">0.384</td><td rowspan="1" colspan="1">0.325</td><td rowspan="1" colspan="1">0.327</td><td rowspan="1" colspan="1">0.453</td><td rowspan="1" colspan="1">0.371</td><td rowspan="1" colspan="1">0.336</td><td rowspan="1" colspan="1">0.345</td><td rowspan="1" colspan="1">0.347</td><td rowspan="1" colspan="1">0.348</td><td rowspan="1" colspan="1">0.331</td><td rowspan="1" colspan="1">0.376</td><td rowspan="1" colspan="1">0.332</td><td rowspan="1" colspan="1">0.376</td><td rowspan="1" colspan="1">0.372</td><td rowspan="1" colspan="1">0.424</td><td rowspan="1" colspan="1">–</td><td rowspan="1" colspan="1"/><td rowspan="1" colspan="1"/><td rowspan="1" colspan="1"/><td rowspan="1" colspan="1"/><td rowspan="1" colspan="1"/><td rowspan="1" colspan="1"/></tr><tr><td rowspan="1" colspan="1">17</td><td rowspan="1" colspan="1"><italic><tp:taxon-name><tp:taxon-name-part taxon-name-part-type="genus" reg="Gordius">Gordius</tp:taxon-name-part></tp:taxon-name></italic> sp. KW-2011-B</td><td rowspan="1" colspan="1">0.334</td><td rowspan="1" colspan="1">0.375</td><td rowspan="1" colspan="1">0.365</td><td rowspan="1" colspan="1">0.370</td><td rowspan="1" colspan="1">0.334</td><td rowspan="1" colspan="1">0.407</td><td rowspan="1" colspan="1">0.364</td><td rowspan="1" colspan="1">0.302</td><td rowspan="1" colspan="1">0.363</td><td rowspan="1" colspan="1">0.333</td><td rowspan="1" colspan="1">0.380</td><td rowspan="1" colspan="1">0.323</td><td rowspan="1" colspan="1">0.358</td><td rowspan="1" colspan="1">0.333</td><td rowspan="1" colspan="1">0.308</td><td rowspan="1" colspan="1">0.290</td><td rowspan="1" colspan="1">–</td><td rowspan="1" colspan="1"/><td rowspan="1" colspan="1"/><td rowspan="1" colspan="1"/><td rowspan="1" colspan="1"/><td rowspan="1" colspan="1"/></tr><tr><td rowspan="1" colspan="1">18</td><td rowspan="1" colspan="1"><italic><tp:taxon-name><tp:taxon-name-part taxon-name-part-type="genus" reg="Gordius">Gordius</tp:taxon-name-part></tp:taxon-name></italic> sp. KW-2011-D</td><td rowspan="1" colspan="1">0.375</td><td rowspan="1" colspan="1">0.300</td><td rowspan="1" colspan="1">0.344</td><td rowspan="1" colspan="1">0.393</td><td rowspan="1" colspan="1">0.373</td><td rowspan="1" colspan="1">0.294</td><td rowspan="1" colspan="1">0.388</td><td rowspan="1" colspan="1">0.388</td><td rowspan="1" colspan="1">0.367</td><td rowspan="1" colspan="1">0.369</td><td rowspan="1" colspan="1">0.405</td><td rowspan="1" colspan="1">0.384</td><td rowspan="1" colspan="1">0.390</td><td rowspan="1" colspan="1">0.374</td><td rowspan="1" colspan="1">0.403</td><td rowspan="1" colspan="1">0.312</td><td rowspan="1" colspan="1">0.301</td><td rowspan="1" colspan="1">–</td><td rowspan="1" colspan="1"/><td rowspan="1" colspan="1"/><td rowspan="1" colspan="1"/><td rowspan="1" colspan="1"/></tr><tr><td rowspan="1" colspan="1">19</td><td rowspan="1" colspan="1"><italic><tp:taxon-name><tp:taxon-name-part taxon-name-part-type="genus" reg="Gordius">G.</tp:taxon-name-part> <tp:taxon-name-part taxon-name-part-type="species" reg="paranensis">paranensis</tp:taxon-name-part></tp:taxon-name></italic> (Clade1)</td><td rowspan="1" colspan="1">0.369</td><td rowspan="1" colspan="1">0.405</td><td rowspan="1" colspan="1">0.381</td><td rowspan="1" colspan="1">0.450</td><td rowspan="1" colspan="1">0.381</td><td rowspan="1" colspan="1">0.410</td><td rowspan="1" colspan="1">0.359</td><td rowspan="1" colspan="1">0.373</td><td rowspan="1" colspan="1">0.395</td><td rowspan="1" colspan="1">0.409</td><td rowspan="1" colspan="1">0.398</td><td rowspan="1" colspan="1">0.408</td><td rowspan="1" colspan="1">0.466</td><td rowspan="1" colspan="1">0.426</td><td rowspan="1" colspan="1">0.453</td><td rowspan="1" colspan="1">0.415</td><td rowspan="1" colspan="1">0.386</td><td rowspan="1" colspan="1">0.440</td><td rowspan="1" colspan="1">
                    <bold>0.049</bold>
                  </td><td rowspan="1" colspan="1"/><td rowspan="1" colspan="1"/><td rowspan="1" colspan="1"/></tr><tr><td rowspan="1" colspan="1">20</td><td rowspan="1" colspan="1"><italic><tp:taxon-name><tp:taxon-name-part taxon-name-part-type="genus" reg="Gordius">G.</tp:taxon-name-part> <tp:taxon-name-part taxon-name-part-type="species" reg="paranensis">paranensis</tp:taxon-name-part></tp:taxon-name></italic> (Clade2)</td><td rowspan="1" colspan="1">0.337</td><td rowspan="1" colspan="1">0.348</td><td rowspan="1" colspan="1">0.391</td><td rowspan="1" colspan="1">0.436</td><td rowspan="1" colspan="1">0.384</td><td rowspan="1" colspan="1">0.372</td><td rowspan="1" colspan="1">0.368</td><td rowspan="1" colspan="1">0.333</td><td rowspan="1" colspan="1">0.368</td><td rowspan="1" colspan="1">0.345</td><td rowspan="1" colspan="1">0.339</td><td rowspan="1" colspan="1">0.334</td><td rowspan="1" colspan="1">0.385</td><td rowspan="1" colspan="1">0.324</td><td rowspan="1" colspan="1">0.404</td><td rowspan="1" colspan="1">0.357</td><td rowspan="1" colspan="1">0.327</td><td rowspan="1" colspan="1">0.344</td><td rowspan="1" colspan="1">0.377</td><td rowspan="1" colspan="1">
                    <bold>0.010</bold>
                  </td><td rowspan="1" colspan="1"/><td rowspan="1" colspan="1"/></tr><tr><td rowspan="1" colspan="1">21</td><td rowspan="1" colspan="1"><italic><tp:taxon-name><tp:taxon-name-part taxon-name-part-type="genus" reg="Gordius">Gordius</tp:taxon-name-part></tp:taxon-name></italic> sp. <xref ref-type="bibr" rid="B39">Tobias et al. 2017</xref></td><td rowspan="1" colspan="1">0.335</td><td rowspan="1" colspan="1">0.283</td><td rowspan="1" colspan="1">0.293</td><td rowspan="1" colspan="1">0.436</td><td rowspan="1" colspan="1">0.355</td><td rowspan="1" colspan="1">0.311</td><td rowspan="1" colspan="1">0.366</td><td rowspan="1" colspan="1">0.287</td><td rowspan="1" colspan="1">0.337</td><td rowspan="1" colspan="1">0.347</td><td rowspan="1" colspan="1">0.358</td><td rowspan="1" colspan="1">0.254</td><td rowspan="1" colspan="1">0.308</td><td rowspan="1" colspan="1">0.343</td><td rowspan="1" colspan="1">0.353</td><td rowspan="1" colspan="1">0.304</td><td rowspan="1" colspan="1">0.335</td><td rowspan="1" colspan="1">0.321</td><td rowspan="1" colspan="1">0.354</td><td rowspan="1" colspan="1">0.337</td><td rowspan="1" colspan="1">
                    <bold>0.012</bold>
                  </td><td rowspan="1" colspan="1"/></tr><tr><td rowspan="1" colspan="1">22</td><td rowspan="1" colspan="1">
                    <italic><tp:taxon-name><tp:taxon-name-part taxon-name-part-type="genus" reg="Acutogordius">Acutogordius</tp:taxon-name-part> <tp:taxon-name-part taxon-name-part-type="species" reg="taiwanensis">taiwanensis</tp:taxon-name-part></tp:taxon-name></italic>
                  </td><td rowspan="1" colspan="1">0.365</td><td rowspan="1" colspan="1">0.343</td><td rowspan="1" colspan="1">0.327</td><td rowspan="1" colspan="1">0.401</td><td rowspan="1" colspan="1">0.386</td><td rowspan="1" colspan="1">0.368</td><td rowspan="1" colspan="1">0.345</td><td rowspan="1" colspan="1">0.322</td><td rowspan="1" colspan="1">0.375</td><td rowspan="1" colspan="1">0.304</td><td rowspan="1" colspan="1">0.336</td><td rowspan="1" colspan="1">0.270</td><td rowspan="1" colspan="1">0.210</td><td rowspan="1" colspan="1">0.462</td><td rowspan="1" colspan="1">0.469</td><td rowspan="1" colspan="1">0.432</td><td rowspan="1" colspan="1">0.376</td><td rowspan="1" colspan="1">0.366</td><td rowspan="1" colspan="1">0.435</td><td rowspan="1" colspan="1">0.389</td><td rowspan="1" colspan="1">0.311</td><td rowspan="1" colspan="1">
                    <bold>0.002</bold>
                  </td></tr></tbody></table><table-wrap-foot><fn><p>-Indicates a single haplotype whose intraspecific distance could not be calculated.</p></fn></table-wrap-foot></table-wrap><p>The concentration of bristles and spines on the male tail lobes has been previously described in species from the Palaearctic (<xref ref-type="bibr" rid="B34">Spiridonov 1984</xref>; <xref ref-type="bibr" rid="B26">Schmidt-Rhaesa 2010</xref>) and Nearctic realms (<xref ref-type="bibr" rid="B2">Anaya et al. 2019</xref>). In <italic><tp:taxon-name><tp:taxon-name-part taxon-name-part-type="genus" reg="Gordius">Gordius</tp:taxon-name-part> <tp:taxon-name-part taxon-name-part-type="species" reg="chiashanus">chiashanus</tp:taxon-name-part></tp:taxon-name></italic> sp. nov., this dense patch of bristles is a stable characteristic that was detected in all samples. The distribution pattern was similar to that of <italic><tp:taxon-name><tp:taxon-name-part taxon-name-part-type="genus" reg="Gordius">G.</tp:taxon-name-part> <tp:taxon-name-part taxon-name-part-type="species" reg="helveticus">helveticus</tp:taxon-name-part></tp:taxon-name></italic> (<xref ref-type="bibr" rid="B26">Schmidt-Rhaesa 2010</xref>) because the bristles exhibited a progressively broader distribution instead of being concentrated along the row of the ventral border, such as in <italic><tp:taxon-name><tp:taxon-name-part taxon-name-part-type="genus" reg="Gordius">G.</tp:taxon-name-part> <tp:taxon-name-part taxon-name-part-type="species" reg="karwendeli">karwendeli</tp:taxon-name-part></tp:taxon-name></italic> Schmidt-Rhaesa, 2010 (<xref ref-type="bibr" rid="B26">Schmidt-Rhaesa 2010</xref>) and <italic><tp:taxon-name><tp:taxon-name-part taxon-name-part-type="genus" reg="Gordius">G.</tp:taxon-name-part> <tp:taxon-name-part taxon-name-part-type="species" reg="terrestris">terrestris</tp:taxon-name-part></tp:taxon-name></italic> (<xref ref-type="bibr" rid="B2">Anaya et al. 2019</xref>), or in a circular patch of concentrated spines, such as in <italic><tp:taxon-name><tp:taxon-name-part taxon-name-part-type="genus" reg="Gordius">G.</tp:taxon-name-part> <tp:taxon-name-part taxon-name-part-type="species" reg="spiridonovi">spiridonovi</tp:taxon-name-part></tp:taxon-name></italic> Schmidt-Rhaesa, 2010 (<xref ref-type="bibr" rid="B34">Spiridonov 1984</xref>).</p><p>Although the distribution pattern of the bristles is similar to that of <italic><tp:taxon-name><tp:taxon-name-part taxon-name-part-type="genus" reg="Gordius">G.</tp:taxon-name-part> <tp:taxon-name-part taxon-name-part-type="species" reg="helveticus">helveticus</tp:taxon-name-part></tp:taxon-name></italic>, <italic>G <tp:taxon-name><tp:taxon-name-part taxon-name-part-type="genus" reg="Gordius"/><tp:taxon-name-part taxon-name-part-type="species" reg="chiashanus">chiashanus</tp:taxon-name-part></tp:taxon-name></italic> sp. nov. is morphologically distinct because of the presence of stout bristles on the mid-body, a vertical white stripe on the anterior ventral side, and areoles on the inside wall of the cloacal opening. The vertical white stripe on the anterior ventral side can be easily observed by the naked eye, but it has rarely been mentioned thus far. The presence of a white stripe was previously reported in the terrestrial hairworm, <italic><tp:taxon-name><tp:taxon-name-part taxon-name-part-type="genus" reg="Gordius">G.</tp:taxon-name-part> <tp:taxon-name-part taxon-name-part-type="species" reg="terrestris">terrestris</tp:taxon-name-part></tp:taxon-name></italic> (<xref ref-type="bibr" rid="B2">Anaya et al. 2019</xref>), which exhibits a broad white patch; however, the patch is likely to be the intensive aggregation of white spots in <italic><tp:taxon-name><tp:taxon-name-part taxon-name-part-type="genus" reg="Gordius">Gordius</tp:taxon-name-part> <tp:taxon-name-part taxon-name-part-type="species" reg="chiashanus">chiashanus</tp:taxon-name-part></tp:taxon-name></italic> sp. nov. The presence of areoles on the inside wall of the cloacal opening has only been reported in an unknown <italic><tp:taxon-name><tp:taxon-name-part taxon-name-part-type="genus" reg="Gordius">Gordius</tp:taxon-name-part></tp:taxon-name></italic> (<xref ref-type="bibr" rid="B27">Schmidt-Rhaesa 2012</xref>, fig. 3.2.2). Although cloacal openings are usually covered by contamination in many <italic><tp:taxon-name><tp:taxon-name-part taxon-name-part-type="genus" reg="Gordius">Gordius</tp:taxon-name-part></tp:taxon-name></italic> species, as was the case in most of our samples, the areole on the inside wall of cloacal opening might not be a general characteristic of the genus <italic><tp:taxon-name><tp:taxon-name-part taxon-name-part-type="genus" reg="Gordius">Gordius</tp:taxon-name-part></tp:taxon-name></italic> because it is absent in at least some species (e.g., <italic><tp:taxon-name><tp:taxon-name-part taxon-name-part-type="genus" reg="Gordius">G.</tp:taxon-name-part> <tp:taxon-name-part taxon-name-part-type="species" reg="serratus">serratus</tp:taxon-name-part></tp:taxon-name></italic> Schmidt-Rhaesa, 2010, <italic><tp:taxon-name><tp:taxon-name-part taxon-name-part-type="genus" reg="Gordius">G.</tp:taxon-name-part> <tp:taxon-name-part taxon-name-part-type="species" reg="terrestris">terrestris</tp:taxon-name-part></tp:taxon-name></italic>, <italic><tp:taxon-name><tp:taxon-name-part taxon-name-part-type="genus" reg="Gordius">G.</tp:taxon-name-part> <tp:taxon-name-part taxon-name-part-type="species" reg="spiridonovi">spiridonovi</tp:taxon-name-part></tp:taxon-name></italic>) (<xref ref-type="bibr" rid="B26">Schmidt-Rhaesa 2010</xref>; <xref ref-type="bibr" rid="B31">Schmidt-Rhaesa and Prous 2010</xref>; <xref ref-type="bibr" rid="B2">Anaya et al. 2019</xref>).</p><fig id="F8" position="float" orientation="portrait"><object-id xmlns:xlink="http://www.w3.org/1999/xlink" content-type="doi" xlink:type="simple">10.3897/zookeys.941.49100.figure8</object-id><object-id xmlns:xlink="http://www.w3.org/1999/xlink" content-type="arpha" xlink:type="simple">3A3B6AD3-9453-567D-93CC-D0AD3D71FDB9</object-id><label>Figure 8.</label><caption><p>Seasonal occurrence of free-living adults of <italic><tp:taxon-name><tp:taxon-name-part taxon-name-part-type="genus" reg="Gordius">Gordius</tp:taxon-name-part> <tp:taxon-name-part taxon-name-part-type="species" reg="chiashanus">chiashanus</tp:taxon-name-part></tp:taxon-name></italic> sp. nov. Numbers at the bottom indicate the actual number of each bar.</p></caption><graphic xmlns:xlink="http://www.w3.org/1999/xlink" xlink:href="zookeys-941-025-g008.jpg" position="float" orientation="portrait" xlink:type="simple" id="oo_421161.jpg"><uri content-type="original_file" xlink:type="simple">https://binary.pensoft.net/fig/421161</uri></graphic></fig></tp:treatment-sec><tp:treatment-sec><!--Section generated to contain objects referenced in tp:taxon-treatment.--><supplementary-material xmlns:xlink="http://www.w3.org/1999/xlink" id="S1" position="float" orientation="portrait" xlink:type="simple"><object-id content-type="doi" xlink:type="simple">10.3897/zookeys.941.49100.suppl1</object-id><object-id content-type="arpha" xlink:type="simple">157B5DCB-0F5B-5416-AAA4-D81A62730866</object-id><label>Supplementary material 1</label><caption><p>Video S1</p></caption><statement content-type="dataType"><label>Data type</label><p>multimedia</p></statement><statement content-type="notes"><label>Explanation note</label><p>Free-living adult of <italic><tp:taxon-name><tp:taxon-name-part taxon-name-part-type="genus" reg="Gordius">Gordius</tp:taxon-name-part> <tp:taxon-name-part taxon-name-part-type="species" reg="chiashanus">chiashanus</tp:taxon-name-part></tp:taxon-name></italic> sp. nov. moving on the ground at night, with a rainbow-like reflection on the body surface.</p></statement><media xlink:href="zookeys-941-025-s001.mp4" mimetype="video" mime-subtype="mp4" position="float" orientation="portrait" xlink:type="simple" id="oo_421536.mp4"><uri content-type="original_file" xlink:type="simple">https://binary.pensoft.net/file/421536</uri></media><permissions><license xlink:type="simple"><license-p>This dataset is made available under the Open Database License (http://opendatacommons.org/licenses/odbl/1.0/). The Open Database License (ODbL) is a license agreement intended to allow users to freely share, modify, and use this Dataset while maintaining this same freedom for others, provided that the original source and author(s) are credited.</license-p></license></permissions><attrib specific-use="authors">Ming-Chung Chiu, Chin-Gi Huang, Wen-Jer Wu, Zhao-Hui Lin, Hsuan-Wien Chen, Shiuh-Feng Shiao</attrib></supplementary-material></tp:treatment-sec><ref-list><ref id="B16"><mixed-citation xmlns:xlink="http://www.w3.org/1999/xlink" xlink:type="simple"><person-group><name name-style="western"><surname>Hanelt</surname><given-names>B</given-names></name><name name-style="western"><surname>Schmidt-Rhaesa</surname><given-names>A</given-names></name><name name-style="western"><surname>Bolek</surname><given-names>MG</given-names></name></person-group> (<year>2015</year>) <article-title>Cryptic species of hairworm parasites revealed by molecular data and crowdsourcing of specimen collections.</article-title><source>Molecular Phylogenetics and Evolution</source><volume>82</volume>: <fpage>211</fpage>–<lpage>218</lpage>. <ext-link xlink:type="simple" ext-link-type="doi" xlink:href="10.1016/j.ympev.2014.09.010">https://doi.org/10.1016/j.ympev.2014.09.010</ext-link></mixed-citation></ref><ref id="B2"><mixed-citation xmlns:xlink="http://www.w3.org/1999/xlink" xlink:type="simple"><person-group><name name-style="western"><surname>Anaya</surname><given-names>C</given-names></name><name name-style="western"><surname>Schmidt-Rhaesa</surname><given-names>A</given-names></name><name name-style="western"><surname>Hanelt</surname><given-names>B</given-names></name><name name-style="western"><surname>Bolek</surname><given-names>MG</given-names></name></person-group> (<year>2019</year>) <article-title>A new species of <italic><tp:taxon-name><tp:taxon-name-part taxon-name-part-type="genus">Gordius</tp:taxon-name-part></tp:taxon-name></italic> (Phylum <tp:taxon-name><tp:taxon-name-part taxon-name-part-type="phylum">Nematomorpha</tp:taxon-name-part></tp:taxon-name>) from terrestrial habitats in North America.</article-title><source>ZooKeys</source><volume>892</volume>: <fpage>59</fpage>–<lpage>75</lpage>. <ext-link xlink:type="simple" ext-link-type="doi" xlink:href="10.3897/zookeys.892.38868">https://doi.org/10.3897/zookeys.892.38868</ext-link></mixed-citation></ref><ref id="B23"><mixed-citation xmlns:xlink="http://www.w3.org/1999/xlink" xlink:type="simple"><person-group><name name-style="western"><surname>Sato</surname><given-names>T</given-names></name><name name-style="western"><surname>Watanabe</surname><given-names>K</given-names></name><name name-style="western"><surname>Tamotsu</surname><given-names>S</given-names></name><name name-style="western"><surname>Ichikawa</surname><given-names>A</given-names></name><name name-style="western"><surname>Schmidt-Rhaesa</surname><given-names>A</given-names></name></person-group> (<year>2012</year>) <article-title>Diversity of nematomorph and cohabiting nematode parasites in riparian ecosystems around the Kii Peninsula, Japan.</article-title><source>Canadian Journal of Zoology</source><volume>90</volume>: <fpage>829</fpage>–<lpage>838</lpage>. <ext-link xlink:type="simple" ext-link-type="doi" xlink:href="10.1139/z2012-048">https://doi.org/10.1139/z2012-048</ext-link></mixed-citation></ref><ref id="B39"><mixed-citation xmlns:xlink="http://www.w3.org/1999/xlink" xlink:type="simple"><person-group><name name-style="western"><surname>Tobias</surname><given-names>ZJC</given-names></name><name name-style="western"><surname>Yadav</surname><given-names>AK</given-names></name><name name-style="western"><surname>Schmidt-Rhaesa</surname><given-names>A</given-names></name><name name-style="western"><surname>Poulin</surname><given-names>R</given-names></name></person-group> (<year>2017</year>) <article-title>Intra- and interspecific genetic diversity of New Zealand hairworms (<tp:taxon-name><tp:taxon-name-part taxon-name-part-type="phylum">Nematomorpha</tp:taxon-name-part></tp:taxon-name>).</article-title><source>Parasitology</source><volume>144</volume>: <fpage>1026</fpage>–<lpage>1040</lpage>. <ext-link xlink:type="simple" ext-link-type="doi" xlink:href="10.1017/S0031182017000233">https://doi.org/10.1017/S0031182017000233</ext-link></mixed-citation></ref><ref id="B10"><mixed-citation xmlns:xlink="http://www.w3.org/1999/xlink" xlink:type="simple"><person-group><name name-style="western"><surname>Chiu</surname><given-names>MC</given-names></name><name name-style="western"><surname>Huang</surname><given-names>CG</given-names></name><name name-style="western"><surname>Wu</surname><given-names>WJ</given-names></name><name name-style="western"><surname>Shiao</surname><given-names>SF</given-names></name></person-group> (<year>2017</year>) <article-title>A new orthopteran-parasitizing horsehair worm, <italic><tp:taxon-name><tp:taxon-name-part taxon-name-part-type="genus">Acutogordius</tp:taxon-name-part> <tp:taxon-name-part taxon-name-part-type="species">taiwanensis</tp:taxon-name-part></tp:taxon-name></italic> sp. n., with a redescription of <italic><tp:taxon-name><tp:taxon-name-part taxon-name-part-type="genus">Chordodes</tp:taxon-name-part> <tp:taxon-name-part taxon-name-part-type="species">formosanus</tp:taxon-name-part></tp:taxon-name></italic> and novel host records from Taiwan (<tp:taxon-name><tp:taxon-name-part taxon-name-part-type="phylum">Nematomorpha</tp:taxon-name-part></tp:taxon-name>, <tp:taxon-name><tp:taxon-name-part taxon-name-part-type="above-genus">Gordiida</tp:taxon-name-part></tp:taxon-name>).</article-title><source>ZooKeys</source><volume>683</volume>: <fpage>1</fpage>–<lpage>23</lpage>. <ext-link xlink:type="simple" ext-link-type="doi" xlink:href="10.3897/zookeys.683.12673">https://doi.org/10.3897/zookeys.683.12673</ext-link></mixed-citation></ref><ref id="B8"><mixed-citation xmlns:xlink="http://www.w3.org/1999/xlink" xlink:type="simple"><person-group><name name-style="western"><surname>Chiu</surname><given-names>MC</given-names></name><name name-style="western"><surname>Huang</surname><given-names>CG</given-names></name><name name-style="western"><surname>Wu</surname><given-names>WJ</given-names></name><name name-style="western"><surname>Shiao</surname><given-names>SF</given-names></name></person-group> (<year>2011</year>) <article-title>A new horsehair worm, <italic><tp:taxon-name><tp:taxon-name-part taxon-name-part-type="genus">Chordodes</tp:taxon-name-part> <tp:taxon-name-part taxon-name-part-type="species">formosanus</tp:taxon-name-part></tp:taxon-name></italic> sp. n. (<tp:taxon-name><tp:taxon-name-part taxon-name-part-type="phylum">Nematomorpha</tp:taxon-name-part></tp:taxon-name>, <tp:taxon-name><tp:taxon-name-part taxon-name-part-type="above-genus">Gordiida</tp:taxon-name-part></tp:taxon-name>) from <italic><tp:taxon-name><tp:taxon-name-part taxon-name-part-type="genus">Hierodula</tp:taxon-name-part></tp:taxon-name></italic> mantids of Taiwan and Japan with redescription of a closely related species, <italic><tp:taxon-name><tp:taxon-name-part taxon-name-part-type="genus">Chordodes</tp:taxon-name-part> <tp:taxon-name-part taxon-name-part-type="species">japonensis</tp:taxon-name-part></tp:taxon-name></italic>.</article-title><source>ZooKeys</source><volume>160</volume>: <fpage>1</fpage>–<lpage>22</lpage>. <ext-link xlink:type="simple" ext-link-type="doi" xlink:href="10.3897/zookeys.160.2290">https://doi.org/10.3897/zookeys.160.2290</ext-link></mixed-citation></ref><ref id="B9"><mixed-citation xmlns:xlink="http://www.w3.org/1999/xlink" xlink:type="simple"><person-group><name name-style="western"><surname>Chiu</surname><given-names>MC</given-names></name><name name-style="western"><surname>Huang</surname><given-names>CG</given-names></name><name name-style="western"><surname>Wu</surname><given-names>WJ</given-names></name><name name-style="western"><surname>Shiao</surname><given-names>SF</given-names></name></person-group> (<year>2016</year>) <article-title>Annual survey of horsehair worm cysts in northern Taiwan, with notes on a single seasonal infection peak in chironomid larvae (<tp:taxon-name><tp:taxon-name-part taxon-name-part-type="order">Diptera</tp:taxon-name-part></tp:taxon-name>: <tp:taxon-name><tp:taxon-name-part taxon-name-part-type="family">Chironomidae</tp:taxon-name-part></tp:taxon-name>).</article-title><source>Journal of Parasitology</source><volume>102</volume>: <fpage>319</fpage>–<lpage>326</lpage>. <ext-link xlink:type="simple" ext-link-type="doi" xlink:href="10.1645/15-907">https://doi.org/10.1645/15-907</ext-link></mixed-citation></ref><ref id="B34"><mixed-citation xmlns:xlink="http://www.w3.org/1999/xlink" xlink:type="simple"><person-group><name name-style="western"><surname>Spiridonov</surname><given-names>SE</given-names></name></person-group> (<year>1984</year>) <article-title>Two new <tp:taxon-name><tp:taxon-name-part taxon-name-part-type="phylum">Nematomorpha</tp:taxon-name-part></tp:taxon-name> species of the family <tp:taxon-name><tp:taxon-name-part taxon-name-part-type="family">Gordiidae</tp:taxon-name-part></tp:taxon-name>.</article-title><source>Proceedings of the Zoological Institute USSR Academy of Sciences</source><volume>126</volume>: <fpage>97</fpage>–<lpage>101</lpage>.</mixed-citation></ref><ref id="B26"><mixed-citation xmlns:xlink="http://www.w3.org/1999/xlink" xlink:type="simple"><person-group><name name-style="western"><surname>Schmidt-Rhaesa</surname><given-names>A</given-names></name></person-group> (<year>2010</year>) <article-title>Considerations on the genus <italic><tp:taxon-name><tp:taxon-name-part taxon-name-part-type="genus">Gordius</tp:taxon-name-part></tp:taxon-name></italic> (<tp:taxon-name><tp:taxon-name-part taxon-name-part-type="phylum">Nematomorpha</tp:taxon-name-part></tp:taxon-name>, horsehair worms), with the description of seven new species.</article-title><source>Zootaxa</source><volume>2533</volume>: <fpage>1</fpage>–<lpage>35</lpage>. <ext-link xlink:type="simple" ext-link-type="doi" xlink:href="10.11646/zootaxa.2533.1.1">https://doi.org/10.11646/zootaxa.2533.1.1</ext-link></mixed-citation></ref><ref id="B27"><mixed-citation xmlns:xlink="http://www.w3.org/1999/xlink" xlink:type="simple"><person-group><name name-style="western"><surname>Schmidt-Rhaesa</surname><given-names>A</given-names></name></person-group> (<year>2012</year>) <article-title><tp:taxon-name><tp:taxon-name-part taxon-name-part-type="phylum">Nematomorpha</tp:taxon-name-part></tp:taxon-name>.</article-title> In: <person-group><name name-style="western"><surname>Schmidt-Rhaesa</surname><given-names>A</given-names></name></person-group> (<role>Ed.</role>) <issue-title>Handbook of Zoology.</issue-title><source><tp:taxon-name><tp:taxon-name-part taxon-name-part-type="phylum">Gastrotricha</tp:taxon-name-part></tp:taxon-name>, <tp:taxon-name><tp:taxon-name-part taxon-name-part-type="clade">Cycloneuralia</tp:taxon-name-part></tp:taxon-name> and <tp:taxon-name><tp:taxon-name-part taxon-name-part-type="phylum">Gnathifera</tp:taxon-name-part></tp:taxon-name> (Vol. 1). <tp:taxon-name><tp:taxon-name-part taxon-name-part-type="phylum">Nematomorpha</tp:taxon-name-part></tp:taxon-name>, <tp:taxon-name><tp:taxon-name-part taxon-name-part-type="class">Priapulida</tp:taxon-name-part></tp:taxon-name>, <tp:taxon-name><tp:taxon-name-part taxon-name-part-type="class">Kinorhyncha</tp:taxon-name-part></tp:taxon-name> and <tp:taxon-name><tp:taxon-name-part taxon-name-part-type="class">Loricifera</tp:taxon-name-part></tp:taxon-name>. De Gruyter, Berlin</source>, <fpage>29</fpage>–<lpage>145</lpage>. <ext-link xlink:type="simple" ext-link-type="doi" xlink:href="10.1515/9783110272536">https://doi.org/10.1515/9783110272536</ext-link></mixed-citation></ref><ref id="B31"><mixed-citation xmlns:xlink="http://www.w3.org/1999/xlink" xlink:type="simple"><person-group><name name-style="western"><surname>Schmidt-Rhaesa</surname><given-names>A</given-names></name><name name-style="western"><surname>Prous</surname><given-names>M</given-names></name></person-group> (<year>2010</year>) <article-title>Records of horsehair worms (<tp:taxon-name><tp:taxon-name-part taxon-name-part-type="phylum">Nematomorpha</tp:taxon-name-part></tp:taxon-name>) in Estonia, with description of three new species from the genus <italic><tp:taxon-name><tp:taxon-name-part taxon-name-part-type="genus">Gordius</tp:taxon-name-part></tp:taxon-name></italic> L.</article-title><source>Estonian Journal of Ecology</source><volume>59</volume>: <fpage>39</fpage>–<lpage>51</lpage>. <ext-link xlink:type="simple" ext-link-type="doi" xlink:href="10.3176/eco.2010.1.03">https://doi.org/10.3176/eco.2010.1.03</ext-link></mixed-citation></ref></ref-list></tp:taxon-treatment>
