# Supplementary material for: A new millipede-parasitizing horsehair worm, Gordius chiashanus sp. nov., at medium altitudes in Taiwan (Nematomorpha, Gordiida)
Source: Zookeys. 2020 Jun 16;941:25–48. doi: 10.3897/zookeys.941.49100 (PMC7311483; doi:10.3897/zookeys.941.49100)
Supplement: Supplementary material 2 — Fasta 2 [file zookeys-941-025-s002.fas]

>CladeT2_KY172756_RP08 .
TTAGTGATAATTTTTTTTGCCATTATACCTATTCTTGTAGGGGGCTTTGGTAACTGACTT
ATTCCAATAATACTACCTTCAGCAGATATAGCATTCCCTCGAATAAATAATATATCATTT
TGATTACTTCCCCCTAGTATAATACTACTTCTAATTAGAAGTATAACAGAATCAGGTTGT
GCTACAGGGTGAACCTTGTACCCACCCCTATCTTCTTTAGTTGGACACCCCTCTCCTTCT
ACCGATTTAGCAATTCTAGCACTACATATTGCAGGTGTCAGATCCCTTTTAGGGGCAATG
AATTTTATTACTACAATTATCTCTTTACGGCCAATAGGACTACCCATAGAAAAACTCCCC
TTATTCTTATGATCCTCTCTAATTACAGCTTTTTTACTTCTTTTAAGTCTGCCTG-TGCT
AGC
>CladeT2_KY172813_ID03 .
TTAGTGATAATTTTTTTTGCCATTATACCTATTCTTGTAGGGGGCTTTGGTAACTGACTT
ATTCCAATAATACTACCTTCAGCAGATATAGCATTCCCTCGAATAAATAATATATCATTT
TGATTACTTCCCCCTAGTATAATACTACTTCTAATTAGAAGTATAACAGAATCAGGTTGT
GCTACAGGGTGAACCTTGTACCCACCCCTATCTTCTTTAGTTGGACACCCCTCTCCTTCT
ACCGATTTAGCAATTCTAGCACTACATATTGCAGGTGTCAGATCCCTTTTAGGGGCAATG
AATTTTATTACTACAATTATCTCTTTACGGCCAATAGGACTACCCATAGAAAAACTCCCC
TTATTCTTATGATCCTCTCTAATTACAGCTTTTTTACTTCTTTTAAGTCTGCCTG-TGCT
AGC
>CladeT2_KY172754_RP06 .
TTAGTGATAATTTTTTTTGCCATTATACCTATTCTTGTAGGGGGCTTTGGTAACTGACTT
ATTCCAATAATACTACCTTCAGCAGATATAGCATTCCCTCGAATAAATAATATATCATTT
TGATTACTTCCCCCTAGTATAATACTACTTCTAATTAGAAGTATAACAGAATCAGGTTGT
GCTACAGGGTGAACCTTGTACCCACCCCTATCTTCTTTAGTTGGACACCCCTCTCCTTCT
ACCGATTTAGCAATTCTAGCACTACATATTGCAGGTGTCAGATCCCTTTTAGGGGCAATG
AATTTTATTACTACAATTATCTCTTTACGGCCAATAGGACTACCCATAGAAAAACTCCCC
TTATTCTTATGATCCTCTCTAATTACAGCTTTTTTACTTCTTTTAAGTCTGCCTG-TGCT
AGC
>CladeT2_KY172753_RP05 .
TTAGTGATAATTTTTTTTGCCATTATACCTATTCTTGTAGGGGGCTTTGGTAACTGACTT
ATTCCAATAATACTACCTTCAGCAGATATAGCATTCCCTCGAATAAATAATATATCATTT
TGATTACTTCCCCCTAGTATAATACTACTTCTAATTAGAAGTATAACAGAATCAGGTTGT
GCTACAGGGTGAACCTTGTACCCACCCCTATCTTCTTTAGTTGGACACCCCTCTCCTTCT
ACCGATTTAGCAATTCTAGCACTACATATTGCAGGTGTCAGATCCCTTTTAGGGGCAATG
AATTTTATTACTACAATTATCTCTTTACGGCCAATAGGACTACCCATAGAAAAACTCCCC
TTATTCTTATGATCCTCTCTAATTACAGCTTTTTTACTTCTTTTAAGTCTGCCTG-TGCT
AGC
>CladeT2_KY172776_RP31 .
TTAGTGATAATTTTTTTTGCCATTATACCTATTCTTGTAGGGGGCTTTGGTAACTGACTT
ATTCCAATAATATTACCTTCAGCAGATATAGCATTCCCTCGAATAAATAATATATCATTT
TGACTACTTCCACCTAGTATAATACTACTTCTAATTAGAAGTATAACAGAATCAGGTTGT
GCTACAGGGTGAACCTTGTACCCACCCCTATCTTCTTTAGTTGGACACCCCTCTCCTTCT
ACCGATTTAGCAATTCTAGCATTACATATTGCAGGTGTCAGATCCCTTTTAGGGGCAATG
AATTTTATCACTACAATTATCTCTTTACGGCCAATAGGACTACCTATAGAAAAACTCCCC
TTATTCTTATGATCCTCTCTAATTACAGCTTTTTTACTTCTTTTAAGTCTGCCTG-TGCT
AGC
>CladeT2_KY172782_RP37 .
TTAGTGATAATTTTTTTTGCTATTATACCTATTCTTGTAGGGGGCTTTGGTAACTGACTT
ATTCCAATAATATTACCTTCAGCAGATATAGCATTCCCTCGAATAAATAATATATCATTT
TGACTACTTCCACCTAGTATAATACTACTTCTAATTAGAAGTATAACAGAATCAGGTTGT
GCTACAGGGTGAACCTTGTACCCACCCCTATCTTCTTTAGTTGGACACCCCTCTCCTTCT
ACCGATTTAGCAATTCTAGCATTACATATTGCAGGTGTCAGATCCCTTTTAGGGGCAATG
AATTTTATCACTACAATTATCTCTTTACGGCCAATAGGACTACCTATAGAAAAACTCCCC
TTATTCTTATGATCCTCTCTAATTACAGCTTTTTTACTTCTTTTAAGTCTGCCTG-TGCT
AGC
>CladeT2_KY172755_RP07 .
TTAGTKATAATTTTTTTTGCCATTATACCTATTCTAGTAGGGGGCTTTGGTAACTGACTT
ATTCCAATAATATTACCTTCAGCAGATATAGCATTCCCTCGAATAAATAATATATCATTT
TGACTACTTCCACCTAGTATAATACTACTTCTAATTAGAAGTATAACAGAATCAGGTTGT
GCTACAGGGTGAACCTTGTACCCACCCCTATCTTCTTTAGTTGGACACCCCTCTCCTTCT
ACCGATTTAGCAATTCTAGCATTACATATTGCAGGTGTCAGATCCCTTTTAGGGGCAATG
AATTTTATCACTACAATTATCTCTTTACGGCCAATAGGACTACCTATAGAAAAACTCCCC
TTATTCTTATGATCCTCTCTAATTACAGCTTTTTTACTTCTTTTAAGTCTGCCTG-TGCT
AGC
>Gordius_H3_KM382323_N297B .
TTGGTGATAATTTTTTTTGCTATTATACCTATCTTAGTAGGTGGTTTTGGAAACTGATTA
ATTCCTATAATACTTCCTTCAGCAGATATGGCTTTCCCTCGAATAAATAATATATCTTTC
TGATTACTACCGCCAAGTATAATTCTATTACTAACCAGTAACATAACAGAATCAGGATGC
TCAACAGGATGAACTTTATACCCGCCTCTTTCTTCCCTCTTAGGCCATCCATCACCATCT
GTAGATTTAGCTATCTTAGCTTTACATATTGCGGGAATTAGCTCCCTGTTAGGGGCTATA
AACTTTATTACTACTATCGTATCTCTTCGCCCTATAGGGATGCCCATAGAAAAGCTTCCA
CTTTTCCTTTGATCCTCTTTAATTACTGCTTTTCTATTATTACTAAGACTACCTG-TGCT
CGC
>CladeT1_KY172811_ID01 .
CTAGTTATAATTTTTTTTGCAATTATACCCATTTTAGTAGGTGGTTTTGGAAACTGGTTA
ATTCCTGTTATATTATCTTCTCCCGATATAGCTTTTCCTCGAATAAACAATATATCCTTT
TGACTTTTACCCCCCAGCTTGATCATTCTTCTTACTAGAAACCTTACTGAATCTGGCTGT
GCAACAGGTTGAACTATTTATCCCCCGCTTTCAGCTCTTATAGGACATCCTAGTCCATCT
ACGGACATAGCTATTTTAGCCCTTCATATTGCTGGTGTAAGCTCCCTACTGGGGGCCATA
AATTTTATTACTACTATTATCTCCTTACGTCCTCAAGGGGTCTCAATAGAAAAATTATCT
CTTTTTTTATGAGCCTCCCTCATTACTGCTTTTTTACTGCTTTTGAGTCTGCCTG-TATT
AGC
>CladeT1_KY172812_ID02 .
CTAGTTATAATTTTTTTTGCAATTATACCCATCCTAGTAGGTGGTTTTGGAAACTGGTTA
ATTCCTGTTATACTATCTTCTCCCGATATAGCTTTTCCTCGAATAAACAATATATCCTTT
TGACTTTTACCCCCCAGCTTACTCATTCTTCTTACTAGAAACCTTACTGAGTCTGGCTGT
GCAACAGGTTGAACTATTTACCCTCCACTTTCAGCTCTTATAGGGCATCCTAGTCCATCT
ACGGATATAGCTATTTTAGCCCTTCATATTGCTGGAGTGAGCTCCCTACTGGGTGCAATA
AATTTTATCACTACTATTATCTCCTTACGTCCTCAAGGGATCTCAATAGAAAAATTATCT
CTTTTTTTATGAGCCTCCCTCATTACTGCTTTTTTACTGCTTTTGAGCCTGCCTG-TACT
AGC
>C01 .
CTTGTAATAATTTTTTTTGCTATTATACCAATCTTGGTGGGTGGATTTGGAAACTGACTA
ATCCCATCTATATTATCATCCCCAGACATAGCTTTCCCCCGAATAAATAACCTATCTTTC
TGACTACTGCCTCCCAGCTTGATTCTTCTACTAACTAGTAGCCTCACAGAATCAGGGTGT
GCTACAGGGTGAACGATTTACCCACCCCTATCCAGTCTAATTGGCCACCCATCTCCCTCT
ACTGATTTGGCAATTTTATCTCTTCATATTGCCGGGATTAGTTCCCTTTTAGGCTCTATG
AATTTTATTACAACAATTATCACATTACGACCCGAAGGTTATCCTATAGAAAAACTATCT
CTTTTTTTATGGTCCTCTTTAATTACTGCCTTTCTTCTTCTTTTAAGTCTGCCTG-TATT
AGC
>S01 .
CTTGTAATAATTTTTTTTGCTATTATACCAATCTTGGTGGGTGGATTTGGAAACTGACTA
ATCCCATCTATATTATCATCCCCAGACATAGCTTTCCCCCGAATAAATAACCTATCTTTC
TGACTACTGCCTCCCAGCTTGATTCTTCTACTAACTAGTAGCCTCACAGAATCAGGGTGT
GCTACAGGGTGAACGATTTACCCACCCCTATCCAGTCTAATTGGCCACCCATCTCCCTCT
ACTGATTTGGCAATTTTATCTCTTCATATTGCCGGGATTAGTTCCCTTTTAGGCTCTATG
AATTTTATTACAACAATTATCACATTACGACCCGAAGGTTATCCTATAGAAAAACTATCT
CTTTTTTTATGGTCCTCTTTAATTACTGCCTTTCTTCTTCTTTTAAGTCTGCCTG-TATT
AGC
>C04 .
CTTGTAATAATTTTTTTTGCTATTATACCAATCTTGGTGGGTGGATTTGGAAACTGACTA
ATCCCATCTATACTATCATCCCCAGACATAGCTTTTCCCCGAATAAATAACCTATCTTTC
TGGCTACTGCCTCCCAGCTTGATTCTTCTACTAACTAGTAGCCTCACAGAATCAGGGTGT
GCTACAGGGTGAACGATTTACCCACCCCTATCCAGTCTAATTGGCCACCCATCTCCATCT
ACTGATTTGGCAATTTTATCTCTTCATATCGCCGGGATTAGTTCCCTTTTAGGCTCTATG
AATTTTATTACAACAATTATCACATTACGACCCGAAGGTTATCCTATAGAAAAACTATCT
CTTTTTTTATGGTCCTCTTTAATTACTGCCTTTCTTCTTCTTTTAAGTCTGCCTG-TATT
AGC
>Go60401 .
CTTGTAATAATTTTTTTTGCTATTATACCAATCTTGGTGGGTGGATTTGGAAACTGACTA
ATCCCGTCTATACTATCATCCCCAGACATAGCTTTTCCCCGAATAAATAACCTATCTTTC
TGGCTACTGCCTCCCAGCTTGATTCTTCTACTAACTAGTAGCCTCACAGAATCAGGGTGT
GCTACAGGGTGAACGATTTACCCACCCCTATCCAGTCTAATTGGCCACCCATCTCCATCT
ACTGATTTGGCAATTTTATCTCTTCATATCGCCGGGATTAGTTCCCTTTTAGGCTCTATG
AATTTTATTACAACAATTATCACATTACGACCCGAAGGTTATCCTATAGAAAAACTATCT
CTTTTTTTATGGTCCTCTTTAATTACTGCCTTTCTTCTTCTTTTAAGTCTGCCTG-TATT
AGC
>F08 .
CTTGTAATAATTTTTTTTGCTATTATACCAATCTTAGTGGGTGGATTTGGAAACTGACTA
ATCCCGTCTATACTATCATCCCCAGACATAGCTTTTCCCCGAATAAATAACCTATCTTTC
TGGCTACTGCCTCCCAGCTTGATTCTTCTACTAACTAGTAGCCTCACAGAATCAGGGTGT
GCTACAGGGTGAACGATTTACCCACCCCTATCCAGTCTAATTGGCCACCCATCTCCATCT
ACTGATTTGGCAATTTTATCTCTTCATATCGCCGGGATTAGTTCCCTTTTAGGCTCTATG
AATTTTATTACAACAATTATCACATTACGACCCGAAGGTTATCCTATAGAAAAACTATCT
CTTTTTTTATGGTCCTCTTTAATTACTGCCTTTCTTCTTCTTTTAAGTCTGCCTG-TATT
AGC
>F09 .
CTTGTAATAATTTTTTTTGCTATTATACCAATCTTAGTGGGTGGATTTGGAAACTGACTA
ATCCCGTCTATACTATCATCCCCAGACATAGCTTTTCCCCGAATAAATAACCTATCTTTC
TGGCTACTGCCTCCCAGCTTGATTCTTCTACTAACTAGTAGCCTCACAGAATCAGGGTGT
GCTACAGGGTGAACGATTTACCCACCCCTATCCAGTCTAATTGGCCACCCATCTCCATCT
ACTGATTTGGCAATTTTATCTCTTCATATCGCCGGGATTAGTTCCCTTTTAGGCTCTATG
AATTTTATTACAACAATTATCACATTACGACCCGAAGGTTATCCTATAGAAAAACTATCT
CTTTTTTTATGGTCCTCTTTAATTACTGCCTTTCTTCTTCTTTTAAGTCTGCCTG-TATT
AGC
>F04 .
CTTGTAATAATTTTTTTTGCTATTATACCAATCTTGGTGGGTGGATTTGGAAACTGACTA
ATCCCATCTATACTATCATCCCCAGACATAGCTTTTCCCCGAATAAATAACCTATCTTTC
TGGCTACTGCCTCCCAGCTTGATTCTTCTACTAACTAGTAGCCTCACAGAATCAGGGTGT
GCTACAGGGTGAACGATTTACCCACCCCTATCCAGTCTAATTGGACATCCATCTCCATCT
ACTGATTTGGCAATTTTATCTCTTCATATCGCCGGGATTAGTTCCCTTTTAGGCTCTATG
AATTTTATTACAACAATTATCACTTTACGACCCGAAGGTTATCCTATAGAAAAACTATCT
CTTTTTTTATGGTCCTCTTTAATTACTGCCTTTCTTCTTCTTTTAAGTCTGCCTG-TATT
AGC
>F05 .
CTTGTAATAATTTTTTTTGCTATTATACCAATCTTGGTGGGTGGATTTGGAAACTGACTA
ATCCCATCTATACTATCATCCCCAGACATAGCTTTTCCCCGAATAAATAACCTATCTTTC
TGGCTACTGCCTCCCAGCTTGATTCTTCTACTAACTAGTAGCCTCACAGAATCAGGGTGT
GCTACAGGGTGAACGATTTACCCACCCCTATCCAGTCTAATTGGACATCCATCTCCATCT
ACTGATTTGGCAATTTTATCTCTTCATATCGCCGGGATTAGTTCCCTTTTAGGCTCTATG
AATTTTATTACAACAATTATCACTTTACGACCCGAAGGTTATCCTATAGAAAAACTATCT
CTTTTTTTATGGTCCTCTTTAATTACTGCCTTTCTTCTTCTTTTAAGTCTGCCTG-TATT
AGC
>D01 .
CTTGTAATAATTTTTTTTGCTATTATACCAATCCTGGTGGGTGGATTTGGAAACTGACTA
ATCCCGTCTATACTATCATCCCCAGACATAGCTTTTCCCCGAATAAATAACCTATCTTTC
TGGCTACTGCCTCCCAGCTTGATTCTTCTACTAACTAGTAGCCTCACAGAATCAGGGTGT
GCTACAGGGTGAACGATTTACCCACCCCTATCCAGTCTAATTGGCCACCCATCTCCATCT
ACTGATTTGGCAATTTTATCTCTTCATATCGCCGGGATTAGTTCCCTTTTAGGCTCTATG
AATTTTATTACAACAATTATCACATTACGACCCGAAGGTTATCCTATAGAAAAACTATCT
CTTTTTTTATGGTCCTCTTTAATTACTGCCTTTCTTCTTCTTTTAAGTCTGCCTG-TATT
AGC
>F01 .
CTTGTAATAATTTTTTTTGCTATTATACCAATCCTGGTGGGTGGATTTGGAAACTGACTA
ATCCCGTCTATACTATCATCCCCAGACATAGCTTTTCCCCGAATAAATAACCTATCTTTC
TGGCTACTGCCTCCCAGCTTGATTCTTCTACTAACTAGTAGCCTCACAGAATCAGGGTGT
GCTACAGGGTGAACGATTTACCCACCCCTATCCAGTCTAATTGGACATCCATCTCCATCT
ACTGATTTGGCAATTTTATCTCTTCATATCGCCGGGATTAGTTCCCTTTTAGGCTCTATG
AATTTTATTACAACAATTATCACATTACGACCCGAAGGTTATCCTATAGAAAAACTATCT
CTTTTTTTATGGTCCTCTTTAATTACTGCCTTTCTTCTTCTTTTAAGTCTGCCTG-TATT
AGC
>C02 .
CTTGTAATAATTTTTTTTGCTATTATACCAATCTTGGTGGGTGGATTTGGAAACTGACTA
ATCCCATCTATACTATCATCCCCAGACATAGCTTTTCCCCGAATAAATAATCTATCTTTC
TGGCTACTGCCTCCCAGCTTGATTCTTCTACTAACTAGTAGCCTCACAGAATCAGGGTGT
GCTACAGGGTGAACGATTTACCCACCCCTATCCAGTCTAATTGGACACCCATCTCCATCT
ACTGATTTGGCAATTTTATCTCTTCATATCGCCGGGATTAGTTCCCTTTTAGGCTCTATG
AATTTTATTACAACAATTATCACATTACGACCCGAAGGTTATCCTATAGAAAAACTATCT
CTTTTTTTATGGTCCTCTTTAATTACTGCCTTTCTTCTTCTTTTAAGTCTGCCTG-TATT
AGC
>29 .
CTTGTAATAATTTTTTTTGCTATTATACCAATCTTGGTGGGTGGATTTGGAAACTGACTA
ATCCCGTCTATATTATCATCACCAGACATAGCTTTCCCCCGAATAAATAACCTATCTTTC
TGGCTGCTGCCTCCCAGCTTGATTCTTCTACTAACTAGTAGCCTCACAGAATCAGGGTGT
GCTACAGGGTGAACGATTTACCCACCCCTATCCAGTCTAATTGGCCACCCATCTCCATCT
ACTGATTTGGCAATTTTATCTCTTCATATCGCCGGGATTAGTTCTCTTTTAGGTTCTATG
AATTTTATTACAACAATTATCACTTTACGACCCGAAGGTTATCCTATAGAAAAACTATCT
CTTTTTTTATGATCCTCTTTAATTACTGCCTTTCTTCTTCTTTTAAGTCTACCTG-TATT
AGC
>F02 .
CTTGTAATAATTTTTTTTGCTATTATACCGATCCTGGTGGGTGGATTTGGAAACTGACTA
ATTCCATCTATATTATCATCGCCAGACATAGCTTTCCCCCGAATAAATAACCTATCTTTC
TGGCTACTGCCTCCCAGCTTGATTCTTCTACTAACTAGTAGTCTCACAGAATCAGGGTGT
GCTACAGGGTGAACGATTTACCCACCCCTATCCAGTCTAATTGGACATCCATCACCCTCT
ACTGATTTGGCAATTTTATCTCTTCATATCGCCGGGATTAGTTCCCTTTTAGGCTCTATG
AATTTTATTACAACAATCATCACTTTACGACCCGAAGGTTATCCTATAGAAAAACTATCT
CTTTTTTTATGGTCCTCTTTAATTACTGCCTTTCTTCTTCTTTTAAGACTGCCTG-TTTT
AGC
>F07 .
CTTGTAATAATTTTTTTTGCTATTATACCGATCCTGGTGGGTGGATTTGGAAACTGACTA
ATTCCATCTATATTATCATCGCCAGACATAGCTTTCCCCCGAATAAATAACCTATCTTTC
TGGCTACTGCCTCCCAGCTTGATTCTTCTACTAACTAGTAGTCTCACAGAATCAGGGTGT
GCTACAGGGTGAACGATTTACCCACCCCTATCCAGTCTAATTGGACATCCATCACCATCT
ACTGATTTGGCAATTTTATCTCTTCATATCGCCGGGATTAGTTCCCTTTTAGGCTCTATG
AATTTTATTACAACAATCATCACTTTACGACCCGAAGGTTATCCTATAGAAAAACTATCT
CTTTTTTTATGGTCCTCTTTAATTACTGCCTTTCTTCTTCTTTTAAGACTGCCTG-TTTT
AGC
>F06 .
CTTGTAATAATTTTTTTTGCTATTATACCGATCCTGGTGGGTGGATTTGGAAACTGACTA
ATTCCATCTATATTATCATCCCCAGACATAGCTTTCCCCCGAATAAATAACCTATCTTTC
TGGCTACTGCCTCCCAGCTTAATTCTTCTACTAACTAGTAGTCTCACAGAATCAGGGTGT
GCTACAGGGTGAACGATTTACCCACCCCTATCCAGTCTAATTGGACATCCATCACCCTCT
ACTGATTTGGCAATTTTATCTCTTCATATCGCCGGGATTAGTTCCCTTTTAGGCTCTATG
AATTTTATTACAACAATCATCACTTTACGACCCGAAGGTTATCCTATAGAAAAACTATCT
CTTTTTTTATGGTCCTCTTTAATTACTGCCTTTCTTCTTCTTTTAAGTCTACCTG-TATT
AGC
>F03 .
CTTGTAATAATTTTTTTTGCTATTATACCAATCCTGGTGGGTGGATTTGGAAACTGACTA
ATTCCATCTATATTATCATCGCCAGACATAGCTTTCCCCCGAATAAATAACCTATCTTTC
TGGCTACTGCCTCCCAGCTTAATTCTTCTACTAACTAGTAGTCTCACAGAATCAGGGTGT
GCTACAGGGTGAACGATTTACCCACCCCTATCCAGTCTAATTGGACATCCATCACCCTCT
ACTGATTTGGCAATTTTATCTCTTCATATCGCCGGGATTAGTTCCCTTTTAGGCTCTATG
AATTTTATTACAACAATCATCACTTTACGACCCGAAGGTTATCCTATAGAAAAACTATCT
CTTTTTTTATGGTCCTCTTTAATTACTGCCTTTCTTCTTCTTCTAAGACTACCTG-TTTT
AGC
>D02 .
CTTGTAATAATTTTTTTTGCTATTATACCGATCCTGGTGGGTGGATTTGGAAACTGACTA
ATTCCATCTATATTATCATCCCCAGACATAGCTTTCCCCCGAATAAATAACCTATCTTTC
TGGCTACTGCCTCCCAGCTTAATTCTTCTACTAACTAGTAGCCTCACAGAATCAGGGTGT
GCTACAGGGTGAACGATTTACCCCCCTTTATCCAGTCTAATTGGACATCCATCACCCTCT
ACTGATTTGGCAATTTTATCTCTTCATATCGCCGGGATTAGTTCCCTTTTAGGCTCTATG
AATTTTATTACAACAATCATCACTTTACGACCCGAAGGTTATCCTATAGAAAAACTATCT
CTTTTTTTATGGTCCTCTTTAATTACTGCCTTTCTTCTTCTTTTAAGACTACCTG-TTTT
AGC
>D03 .
CTTGTAATAATTTTTTTTGCTATTATACCAATCCTGGTGGGTGGATTTGGAAACTGACTA
ATTCCATCTATATTATCATCCCCAGACATAGCTTTCCCCCGAATAAATAACCTATCTTTC
TGGCTACTGCCTCCCAGCTTGATTCTTCTACTAACTAGTAGTCTCACAGAATCAGGGTGT
GCTACAGGGTGAACGATTTACCCACCCCTATCCAGTCTAATTGGACATCCATCTCCATCT
ACTGATTTGGCAATTTTATCTCTTCATATCGCCGGGATTAGTTCCCTTTTAGGCTCTATG
AATTTTATTACAACAATCATCACTTTACGACCCGAAGGTTATCCTATAGAAAAACTATCT
CTTTTTTTATGGTCCTCTTTAATTACTGCCTTTCTTCTTCTTTTAAGTCTGCCTG-TATT
AGC
>Clade8_KM382316_N308B .
TTAGTAATGATTTTTTTTGCTATCATGCCCATTTTGGTGGGTGGATTCGGAAACTGGCTA
ATCCCCTCTATACTATCATCGCCAGACATGGCTTTCCCTCGAATAAATAATTTATCTTTC
TGACTATTGCCCCCTAGACTAATTCTTCTTCTGACCAGAAGCCTTACAGAATCAGGATGT
GCTACAGGATGAACAATCTACCCGCCTTTATCAGGGTTAATTGGCCATCCCTCACCTTCT
ACTGACTTAGCAATCTTGTCCCTTCACATTGCCGGAATCAGCTCCCTTTTAGGCTCGATA
AATTTTATTACAACAATTATTACTTTACGACCTGCAGGATTTCCTATAGAAAAACTATCT
TTATTTTTGTGATCATCACTAATCACTGCTTTTCTATTACTTTTAAGACTTCCTG-TTTT
GGC
>Clade8_KM382315_N308A .
TTAGTAATGATTTTTTTTGCTATCATGCCCATTTTGGTGGGTGGATTCGGAAACTGGCTA
ATCCCCTCTATACTATCATCGCCAGACATGGCTTTCCCTCGAATAAATAATTTATCTTTC
TGACTATTGCCCCCTAGACTAATTCTTCTTCTGACCAGAAGCCTTACAGAATCAGGATGT
GCTACAGGATGAACAATCTACCCGCCTTTATCAGGGTTAATTGGCCATCCCTCACCTTCT
ACTGACTTAGCAATCTTGTCCCTTCACATTGCCGGAATCAGCTCCCTTTTAGGCTCGATA
AATTTTATTACAACAATTATTACTTTACGACCTGCAGGATTTCCTATAGAAAAACTATCT
TTATTTTTGTGATCATCACTAATCACTGCTTTTCTATTACTTTTAAGACTTCCTG-TTTT
GGC
>Clade8_KM382317_N308C .
TTAGTAATGATTTTTTTTGCTATCATGCCCATTTTGGTGGGTGGATTCGGAAACTGGCTA
ATCCCCTCTATACTATCATCGCCAGACATGGCTTTCCCTCGAATAAATAATTTATCTTTC
TGACTATTGCCCCCTAGACTAATTCTTCTTCTGACCAGAAGCCTTACAGAATCAGGATGT
GCTACAGGATGAACAATCTACCCGCCTTTATCAGGGTTAATTGGCCATCCCTCACCTTCT
ACTGACTTAGCAATCTTGTCCCTTCACATTGCCGGAATCAGCTCCCTTTTAGGCTCGATA
AATTTTATTACAACAATTATTACTTTACGACCTGCAGGATTTCCTATAGAAAAACTATCT
TTATTTTTGTGATCATCACTAATCACTGCTTTTCTATTACTTTTAAGACTTCCTG-TTTT
GGC
>Clade8_KM382314_N271 .
TTAGTAATGATTTTTTTTGCTATCATGCCCATTCTGGTGGGTGGATTCGGAAACTGGTTA
ATTCCCTCTATACTATCATCGCCAGACATGGCTTTCCCTCGAATAAATAATTTATCTTTC
TGACTATTACCCCCTAGACTAATTCTTCTTCTGACCAGAAGCCTTACAGAGTCAGGATGT
GCTACAGGATGAACAATCTACCCGCCTTTATCAGGGTTAATTGGCCACCCCTCACCTTCT
ACTGACTTAGCAATCTTGTCCCTTCACATTGCCGGAATCAGCTCCCTTTTAGGCTCGATA
AATTTTATTACAACAATTATTACTTTACGACCTGCAGGATTTCCAATAGAAAAACTATCT
TTATTTTTGTGATCATCACTAATCACTGCTTTTCTATTACTTTTAAGACTTCCTG-TTTT
GGC
>Clade8_KM382313_N270 .
TTAGTAATGATTTTTTTTGCTATCATGCCCATTCTGGTGGGTGGATTCGGAAACTGATTA
ATTCCCTCTATACTATCATCGCCAGACATGGCTTTCCCTCGAATAAATAATTTATCTTTC
TGACTATTACCCCCTAGACTAATTCTTCTTCTGACCAGAAGCCTTACAGAGTCAGGATGT
GCTACAGGATGAACAATCTACCCGCCTTTATCAGGGTTAATTGGCCACCCCTCACCTTCT
ACTGACTTAGCAATCTTGTCCCTTCACATTGCCGGAATCAGCTCCCTTTTAGGCTCGATA
AATTTTATTACAACAATTATTACTTTACGACCTGCAGGATTTCCAATAGAAAAACTATCT
TTATTTTTGTGATCATCACTAATCACTGCTTTTCTATTACTTTTAAGACTTCCTG-TTTT
GGC
>Clade8_KM382312_N223B .
TTAGTAATGATTTTTTTTGCTATCATGCCCATTCTGGTGGGTGGGTTCGGAAACTGATTA
ATTCCTTCTATACTATCATCGCCAGACATAGCTTTCCCTCGAATAAATAATTTATCTTTC
TGACTATTACCCCCTAGACTAATTCTCCTTTTGACCAGAAGCCTTACAGAGTCAGGATGT
GCTACAGGATGAACAATTTACCCGCCTTTATCAGGGTTAATTGGCCACCCCTCACCTTCT
ACTGACTTAGCAATCTTGTCCCTTCACATTGCCGGAATCAGTTCCCTTTTAGGCTCGATA
AATTTTATTACAACGATTATTACTTTACGACCTGCAGGATTTCCTATAGAAAAACTATCC
TTATTTTTGTGATCGTCCCTAATCACTGCTTTTCTATTACTTTTAAGACTTCCTG-TTTT
GGC
>Clade8_KM382311_N223A .
TTAGTAATAATTTTTTTTGCTATCATGCCCATTCTGGTGGGTGGGTTCGGAAACTGATTA
ATCCCTTCTATACTATCATCGCCAGACATGGCTTTCCCTCGAATAAATAATTTATCTTTC
TGACTATTACCCCCTAGACTAATTCTCCTTCTGACCAGAAGCCTTACAGAGTCAGGATGT
GCTACAGGATGAACAATTTACCCGCCTTTATCAGGGTTAATTGGACACCCCTCACCTTCT
ACTGACTTAGCAATCTTGTCTCTTCACATTGCCGGAATCAGTTCCCTTTTAGGCTCGATA
AATTTTATTACAACGATTATTACTTTACGGCCTGCAGGATTTCCTATAGAAAAACTATCC
TTATTTTTGTGATCATCCCTAATCACTGCTTTTCTATTACTTTTAAGACTTCCTG-TTTT
GGC
>Clade7_KM382310_N132B .
TTAGTAATAATTTTTTTTGCTATTATGCCCATTTTAGTGGGCGGGTTCGGAAACTGACTA
ATTCCCTCTATACTATCATCGCCAGACATAGCTTTCCCTCGAATAAATAATTTATCTTTC
TGACTACTGCCTCCTAGACTAATTCTTCTCCTAACCAGAAGTCTCACAGAGTCAGGATGT
GCCACAGGATGAACAATTTACCCGCCTTTATCGAGCCTAATTGGACATCCCTCACCTTCT
ACTGATTTAGCAATTTTATCTCTTCACATTGCTGGGATCAGCTCCCTTTTAGGTTCGATA
AATTTTATTACAACTATTATTACCTTACGACCTACAGGGTTCCCTATAGAAAAACTGTCT
TTATTTTTGTGGTCATCACTGATTACTGCTTTTCTACTACTTTTAAGATTACCTG-TCCT
AGC
>Clade7_KM382308_N280A .
TTAGTAATAATTTTTTTTGCTATTATGCCCATTTTAGTGGGCGGGTTCGGAAACTGACTA
ATTCCCTCTATACTATCATCGCCAGACATAGCTTTCCCTCGAATAAATAATTTATCTTTC
TGACTACTGCCTCCTAGACTAATTCTTCTCCTAACCAGAAGTCTCACAGAGTCAGGATGT
GCCACAGGATGAACAATTTACCCGCCTTTATCGAGCCTAATTGGACATCCCTCACCTTCT
ACTGATTTAGCAATTTTATCTCTTCACATTGCTGGGGTCAGCTCCCTTTTAGGCTCGATA
AATTTTATTACAACTATTATTACCTTACGACCTACAGGGTTCCCTATAGAAAAACTGTCT
TTATTTTTGTGGTCATCACTGATTACTGCTTTTCTACTACTTTTAAGATTACCTG-TCCT
AGC
>Clade7_KM382309_N280B .
TTAGTAATAATTTTTTTTGCTATCATGCCCATTTTAGCGGGCGGGTTCGGAAACTGACTA
ATTCCCTCTATGCTATCATCGCCAGACATAGCTTTCCCTCGAATAAATAATTTATCTTTC
TGACTACTACCTCCTAGACTAATTCTTCTCCTAACCAGAAGTCTCACAGAGTCAGGATGT
GCCACAGGATGAACAATTTACCCTCCTTTATCGAGACTAATTGGACACCCTTCACCTTCT
ACTGATTTAGCAATTTTGTCTCTTCACATTGCTGGGATCAGCTCCCTTTTAGGCTCGATA
AATTTTATTACAACTATTATTACCTTACGACCTACAGGGTTCCCTATAGAAAAACTGTCT
TTATTTTTGTGATCATCGCTGATCACTGCTTTTCTACTACTTTTAAGATTACCTG-TCCT
GGC
>Clade7_KM382307_N126 .
TTAGTRATAATTTTTTTTGCTATCATGCCCATCTTAGTGGGYGGRTTCGGAAACTGACTA
ATTCCCTCTATAYTATCATCRCCAGACATAGCTTTCCCTCGAATAAATAATTTATCTTTC
TGACTACTACCYCCTAGACTAATTCTYCTCCTAACCAGAAGTCTCACAGAGTCAGGATGT
GCYACAGGATGAACAATTTAYCCWCCTTTATCRRGRCTAATTGGACACCCMTCACCTTCT
ACTGATTTAGCAATTTTGTCTCTTCACATTGCYGGRATCAGCTCCCTTTTAGGCTCGATA
AATTTTATTACAACTATTATTACYTTACGNCCTACAGGGTTCCCTATAGAAAAACTGTCT
TTATTTTTGTGGTCATCRCTGATCACTGCTTTTCTRYTACTTTTAAGATTACCTG-TCCT
RGC
>G_attoni_KM382318_N156 .
CTAGTGATAATTTTTTTTGCTATTATGCCTATTCTGGTGGGTGGGTTTGGAAATTGGCTA
ATTCCATCTATACTGTCATCCCCTGACATAGCTTTCCCCCGTATAAATAATATATCTTTT
TGATTACTACCCCCAAGTTTAATTCTTTTATTAACCAGTAGACTAACAGAATCAGGCTGT
GCCACAGGGTGAACAATCTACCCGCCTTTGTCTAGCTTAATTGGGCACCCTTCGCCTTCT
ACTGATTTAGCTATCCTCTCTCTTCACATTGCTGGTATCAGCTCCCTTTTAGGGTCGATA
AATTTCATTACTACAATCATCACCTTACGGCCAGCAGGATTTCCAATAGAAAAGCTATCT
CTTTTTTTATGATCATCTTTGATTACTGCTTTTTTGTTACTGCTAAGACTACCTG-TGCT
AGC
>G_attoni_KM382319_N192 .
CTAGTGATAATTTTTTTTGCTATTATGCCTATCCTGGTGGGTGGGTTTGGAAATTGGCTA
ATTCCATCTATACTGTCATCCCCTGACATAGCTTTCCCCCGTATAAATAATATATCTTTT
TGATTACTACCCCCAAGTTTAATTCTTTTATTAACCAGTAGACTAACAGAATCAGGCTGT
GCCACAGGGTGGACAATCTACCCGCCTTTGTCTAGCTTAATTGGACACCCTTCGCCTTCT
ACTGATTTAGCTATCCTCTCTCTTCACATTGCTGGTATCAGCTCCCTTTTAGGGTCGATA
AATTTCATTACTACAATCATCACCTTACGGCCAGCAGGATTTCCAATAGAAAAGTTATCT
CTTTTTTTATGATCATCTTTGATTACTGCTTTTTTGTTACTGCTAAGACTACCTG-TGCT
AGC
>Clade6_KM382306_N247A .
TTGGTTATAATTTTCTTTGCTATTATGCCTATTTTGGTGGGTGGTTTCGGAAACTGGCTT
ATTCCTTCTATACTTTCTTCTCCGGACATAGCTTTCCCACGAATAAACAACCTATCTTTT
TGACTTTTGCCTCCTAGCCTAATCCTCCTTTTGACTAGAAGTCTCACTGAGTCAGGATGT
GCTACAGGGTGAACAATTTATCCACCTTTATCAGGATTAATCGGACACCCATCCCCCTCT
ACTGATCTGGCCATTCTGTCTCTTCATATTGCAGGAATCAGCTCCCTTTTAGGGTCTATA
AATTTCATTACTACTATTATCACTTTACGACCTGCCGGCTTCCCCATAGAAAAAATATCA
CTATTTTTATGATCCTCACTAATTACTGCCTTTTTACTGCTTCTAAGTTTACCTG-TTCT
TGC
>Clade6_KM382300_N267A .
TTGGTTATAATTTTCTTTGCTATTATGCCTATTTTGGTGGGTGGTTTCGGAAACTGGCTT
ATTCCTTCTATACTTTCTTCTCCGGACATAGCTTTCCCACGAATAAACAACCTATCTTTT
TGACTTTTGCCTCCTAGCCTAATCCTCCTTTTGACTAGAAGTCTCACTGAGTCAGGATGT
GCTACAGGGTGAACAATTTATCCACCTTTATCAGGATTAATCGGACACCCATCCCCCTCT
ACTGATCTGGCCATTCTGTCTCTTCATATTGCAGGAATCAGCTCCCTTTTAGGGTCTATA
AATTTCATTACTACTATTATCACTTTACGACCTGCCGGCTTCCCCATAGAAAAAATATCA
CTATTTTTATGATCCTCACTAATTACTGCCTTTTTACTGCTTCTAAGTTTACCTG-TTCT
TGC
>Clade6_KM382299_N266A .
TTGGTTATAATTTTCTTTGCTATTATGCCTATTTTGGTGGGTGGTTTCGGAAACTGGCTT
ATTCCTTCTATACTTTCTTCTCCGGACATAGCTTTCCCACGAATAAACAACCTATCTTTT
TGACTTTTGCCTCCTAGCCTAATCCTCCTTTTGACTAGAAGTCTCACTGAGTCAGGATGT
GCTACAGGGTGAACAATTTATCCACCTTTATCAGGATTAATCGGACACCCATCCCCCTCT
ACTGATCTGGCCATTCTGTCTCTTCATATTGCAGGAATCAGCTCCCTTTTAGGGTCTATA
AATTTCATTACTACTATTATCACTTTACGACCTGCCGGCTTCCCCATAGAAAAAATATCA
CTATTTTTATGATCCTCACTAATTACTGCCTTTTTACTGCTTCTAAGTTTACCTG-TTCT
TGC
>Clade6_KM382305_N164C .
TTGGTTATAATTTTCTTTGCTATTATGCCTATTTTGGTGGGTGGTTTCGGAAACTGGCTT
ATTCCTTCTATACTTTCTTCTCCGGACATAGCTTTCCCACGAATAAACAACCTATCTTTT
TGACTTTTGCCTCCTAGCCTAATCCTCCTTTTGACTAGAAGTCTCACTGAGTCAGGATGT
GCTACAGGGTGAACAATTTATCCACCTTTATCAGGATTAATCGGACACCCATCCCCCTCT
ACTGATCTGGCCATTCTGTCTCTTCATATTGCAGGAATCAGCTCCCTTTTAGGGTCTATA
AATTTCATTACTACTATTATCACTTTACGACCTGCCGGCTTCCCCATAGAAAAAATATCA
CTATTTTTATGATCTTCACTAATTACTGCCTTTTTACTACTCCTAAGTTTACCTG-TTCT
TGC
>Clade6_KM382304_N164A .
TTGGTTATAATTTTCTTTGCTATTATGCCTATTTTGGTGGGTGGTTTCGGAAACTGGCTT
ATTCCTTCTATACTTTCTTCTCCGGACATAGCTTTCCCACGAATAAACAACCTATCTTTT
TGACTTTTGCCTCCTAGCCTAATCCTCCTTTTGACTAGAAGTCTCACTGAGTCAGGATGT
GCTACAGGGTGAACAATTTATCCACCTTTATCAGGATTAATCGGACACCCATCCCCCTCT
ACTGATCTGGCCATTCTGTCTCTTCATATTGCAGGAATCAGCTCCCTTTTAGGGTCTATA
AATTTCATTACTACTATTATCACTTTACGACCTGCCGGCTTCCCCATAGAAAAAATATCA
CTATTTTTATGATCTTCACTAATTACTGCCTTTTTACTACTCCTAAGTTTACCTG-TTCT
TGC
>Clade6_KM382303_N163 .
TTGGTTATAATTTTCTTTGCTATTATGCCTATTTTGGTGGGTGGTTTCGGAAACTGGCTT
ATTCCTTCTATACTTTCTTCTCCGGACATAGCTTTCCCACGAATAAACAACCTATCTTTT
TGACTTTTGCCTCCTAGCCTAATCCTCCTTTTGACTAGAAGTCTCACTGAGTCAGGATGT
GCTACAGGGTGAACAATTTATCCACCTTTATCAGGATTAATCGGACACCCATCCCCCTCT
ACTGATCTGGCCATTCTGTCTCTTCATATTGCAGGAATCAGCTCCCTTTTAGGGTCTATA
AATTTCATTACTACTATTATCACTTTACGGCCTGCCGGCTTCCCCATAGAAAAAATATCA
CTATTTTTATGATCTTCACTAATTACTGCCTTTTTACTACTCCTAAGTTTACCTG-TTCT
TGC
>Clade6_KM382302_N161F .
TTGGTTATAATTTTCTTTGCTATTATGCCTATTTTGGTGGGTGGTTTCGGAAACTGGCTT
ATTCCTCCTATACTTTCTTCTCCGGACATAGCTTTCCCACGAATAAACAACCTATCTTTT
TGACTTTTGCCTCCTAGCCTAATCCTCCTTTTGACTAGAAGTCTCACTGAGTCAGGATGT
GCTACAGGGTGAACAATTTATCCACCTTTATCAGGATTAATCGGACACCCATCCCCCTCT
ACTGATCTGGCCATTCTGTCTCTTCATATTGCAGGAATCAGCTCCCTTTTAGGGTCTATA
AATTTCATTACTACTATTATCACTTTACGGCCTGCCGGCTTCCCCATAGAAAAAATATCA
CTATTTTTATGATCTTCACTAATTACTGCCTTTTTACTACTCCTAAGTTTACCTG-TTCT
TGC
>Clade6_KM382301_N161A .
TTGGTTATAATTTTCTTTGCTATTATGCCTATTTTGGTGGGTGGTTTCGGAAACTGGCTT
ATTCCTTCTATACTTTCTTCTCCGGACATAGCTTTCCCACGAATAAACAACCTATCTTTT
TGACTTTTGCCTCCTAGCCTAATCCTCCTTTTGACTAGAAGTCTCACTGAGTCAGGATGT
GCTACAGGGTGAACAATTTACCCACCTTTATCAGGATTAATCGGACACCCATCCCCCTCT
ACTGATCTGGCCATTCTGTCTCTTCATATTGCAGGAATCAGCTCCCTTTTAGGGTCTATA
AATTTCATTACTACTATTATCACTTTACGACCTGCCGGCTTCCCCATAGAAAAAATATCA
CTATTTTTATGATCTTCACTAATTACTGCCTTTTTACTACTCCTAAGTTTACCTG-TTCT
TGC
>Clade5_KM382297_N394 .
TTAGTTATAATTTTTTTTGCTATTATACCTATTTTGGTGGGTGGGTTTGGAAATTGACTC
ATCCCTTCTATGCTATCATCCCCAGATATGGCCTTCCCACGAATAAATAATCTATCTTTT
TGACTTCTCCCTCCCAGCTTAATTCTCCTCTTAACCAGAAGTCTTACAGAATCAGGATGT
GCTACAGGGTGGACGATCTACCCTCCTTTGTCAAGCTTAATTGGCCACCCGTCACCGTCC
ACTGATTTAGCGATTCTTTCCCTTCACATTGCGGGGGTCAGCTCCCTTCTAGGTTCTATA
AACTTTATTACAACAATTATTACTTTACGTCCAGCTGGTTTTCCCATAGAGAAACTATCA
CTGTTTTTATGGTCCTCACTGATTACTGCTTTTTTATTGCTTTTAAGATTACCTG-TACT
GGC
>Clade5_KM382296_N257 .
TTAGTTATAATTTTTTTTGCTATTATACCTATTTTGGTGGGTGGGTTTGGAAATTGACTC
ATCCCTTCTATGCTATCATCCCCAGATATGGCCTTCCCACGAATAAATAATCTATCTTTT
TGACTTCTCCCTCCCAGCTTAATTCTCCTCTTAACCAGAAGTCTTACAGAATCAGGATGT
GCTACAGGGTGGACGATCTACCCTCCTTTGTCAAGCTTAATTGGCCACCCGTCACCGTCC
ACTGATTTAGCGATTCTTTCCCTTCACATTGCGGGGGTCAGCTCCCTTCTAGGTTCTATA
AACTTTATTACAACAATTATTACTTTACGTCCAGCTGGTTTTCCCATAGAGAAACTATCA
CTGTTTTTATGGTCCTCACTGATTACTGCTTTTTTATTGCTTTTAAGATTACCTG-TACT
GGC
>Clade5_KM382295_N269 .
TTAGTTATAATTTTTTTTGCTATTATACCTATTTTGGTGGGTGGGTTTGGAAATTGACTC
ATCCCTTCTATGCTATCATCCCCAGATATGGCCTTCCCACGAATAAATAATCTATCTTTT
TGACTTCTCCCTCCCAGCTTAATTCTCCTCTTAACCAGAAGTCTCACAGAATCAGGATGT
GCTACAGGGTGGACGATCTACCCTCCTTTGTCAAGCTTAATTGGCCACCCGTCACCGTCC
ACTGATTTAGCGATTCTTTCCCTTCACATTGCGGGGGTCAGCTCCCTTCTAGGTTCTATA
AACTTTATTACAACAATTATTACTTTACGTCCAGCTGGTTTTCCCATAGAAAAACTATCA
CTGTTTTTATGGTCCTCACTGATTACTGCTTTTTTATTGCTTTTAAGATTACCTG-TACT
GGC
>Clade4_KM382293_N309A .
TTAGTGATAATTTTTTTTGCTATTATGCCTATTTTGGTGGGTGGGTTTGGAAACTGACTC
ATTCCTTCTATACTAACATCTCCGGACATAGCTTTCCCACGTATGAACAACATATCTTTT
TGACTTTTACCACCTAGTTTAATTCTCCTGCTGACTAGAAGTCTTACAGAATCAGGATGT
GCCACAGGATGGACAATCTACCCCCCTCTATCAAGACTTATCGGTCACCCATCACCCTCC
ACTGATTTAGCTATCTTATCACTTCACATTGCAGGGGTTAGCTCTCTTTTAGGGTCTATA
AACTTTATTACGACAATCATTACCTTACGCCCAGCAGGTTTCCCTATAGAAAAACTGTCA
CTATTTTTGTGATCTTCCCTCATCACTGCCTTTTTACTGCTCTTAAGATTGCCTG-TTTT
GGC
>Clade4_KM382291_N276A .
TTAGTGATAATTTTTTTTGCTATTATGCCTATTTTGGTGGGTGGGTTTGGAAACTGACTC
ATTCCTTCTATACTAACATCTCCGGACATAGCTTTCCCACGTATGAACAACATATCTTTT
TGACTTTTACCACCTAGTTTAATTCTCCTGCTGACTAGAAGTCTTACAGAATCAGGATGT
GCCACAGGGTGGACAATCTACCCCCCTCTATCAAGACTTATCGGTCACCCATCACCCTCC
ACTGATTTAGCTATCTTATCACTTCACATTGCAGGGGTTAGCTCTCTTTTAGGGTCTATA
AACTTTATTACGACAATCATTACCTTACGCCCAGCAGGTTTCCCTATAGAAAAACTGTCA
CTATTTTTGTGATCTTCCCTCATCACTGCCTTTTTACTGCTCTTAAGATTGCCTG-TTTT
GGC
>Clade4_KM382292_N278 .
TTAGTGATAATTTTTTTTGCTATTATGCCTATTTTGGTGGGTGGGTTTGGGAACTGACTC
ATTCCTTCTATACTAACATCTCCGGACATAGCTTTCCCACGTATGAACAACATATCTTTT
TGACTTTTACCACCTAGTTTAATTCTCCTGCTGACTAGAAGTCTTACAGAATCAGGATGT
GCCACAGGGTGGACAATCTACCCCCCTCTATCAAGACTTATCGGTCACCCATCACCCTCC
ACTGATTTAGCTATCTTATCACTTCACATTGCAGGGGTTAGCTCTCTTTTAGGGTCTATA
AACTTTATTACGACAATCATTACCTTACGCCCAGCAGGTTTCCCCATAGAAAAACTGTCA
CTATTTTTGTGATCTTCCCTCATCACTGCCTTTTTACTGCTCTTAAGATTGCCTG-TTTT
GGC
>Clade4_KM382294_N309B .
TTAGTGATAATTTTTTTTGCTATTATGCCTATTTTGGTGGGTGGGTTTGGAAACTGACTC
ATTCCTTCTATACTAACATCTCCGGACATAGCTTTCCCACGTATGAACAACATATCTTTT
TGACTTTTACCACCTAGTTTAATTCTCCTGCTGACTAGAAGTCTTACAGAATCAGGATGT
GCCACAGGGTGGACAATTTACCCCCCTCTATCAAGACTTATCGGTCACCCATCACCCTCC
ACTGATTTAGCTATCTTATCACTTCACATTGCAGGGGTTAGCTCTCTTTTAGGGTCTATA
AACTTTATTACGACAATCATTACCTTACGCCCAGCAGGTTTCCCTATAGAAAAACTGTCA
CTATTTTTGTGATCTTCCCTCATTACTGCCTTTTTACTGCTCTTAAGATTGCCTG-TTTT
GGC
>Clade4_KM382290_N272 .
TTAGTGATAATTTTTTTTGCTATTATGCCTATTTTGGTGGGTGGGTTTGGTAACTGACTC
ATTCCTTCTATACTAACATCTCCGGACATGGCTTTCCCACGTATGAACAACATATCTTTT
TGACTTTTACCACCTAGTTTAATTCTCCTGCTGACTAGAAGTCTTACAGAATCAGGATGT
GCCACAGGGTGGACAATCTACCCCCCTCTATCAAGACTTATCGGTCACCCATCACCCTCC
ACTGATTTAGCTATCTTATCACTCCACATTGCAGGGGTCAGCTCTCTTTTAGGGTCTATA
AACTTTATTACAACTATCATTACCTTACGCCCAGCAGGTTTCCCTATAGAAAAACTGTCA
CTGTTTTTGTGATCTTCCCTTATCACTGCCTTTTTACTGCTCTTAAGATTGCCTG-TTTT
GGC
>Clade3_KM382289_N233 .
TTAGTTATAATCTTTTTTGCTATCATACCTATTTTGGTGGGTGGGTTTGGGAACTGACTT
ATCCCTTCTATGCTGGCATCTCCGGACATAGCCTTCCCACGTATAAACAACATGTCTTTT
TGGCTTCTGCCACCTAGCTTGATTCTTCTGCTAACTAGAAGTCTCACAGAGTCAGGATGT
GCCACAGGGTGAACAATCTACCCCCCTCTATCAAGCCTTATCGGTCACCCATCGCCATCC
ACTGACCTGGCTATTCTATCACTTCACATCGCGGGGATCAGCTCTCTTTTAGGATCCATA
AACTTTATCACAACAATTATTACCTTGCGCCCAGCAGGTTTCCCCATGGAAAAACTGTCA
CTATTTTTATGGTCTTCACTTATTACTGCCTTTCTACTGCTCTTAAGATTGCCTG-TCCT
GGC
>Clade3_KM382287_N165 .
TTAGTTATAATCTTTTTTGCTATCATACCTATTTTGGTGGGTGGGTTTGGGAACTGACTT
ATCCCTTCTATGCTGGCATCTCCGGACATAGCCTTCCCACGTATAAACAACATGTCTTTT
TGGCTTCTGCCACCTAGCTTGATTCTTCTGCTAACTAGAAGTCTCACAGAGTCAGGATGT
GCCACAGGGTGAACAATCTACCCCCCTCTATCAAGCCTTATCGGTCACCCATCGCCATCC
ACTGACCTGGCTATTCTATCACTTCACATCGCGGGGATCAGCTCTCTTTTAGGATCCATA
AACTTTATCACAACAATTATTACCTTGCGCCCAGCAGGTTTCCCCATGGAAAAACTGTCA
CTATTTTTATGGTCTTCACTTATTACTGCCTTTCTACTGCTCTTAAGATTGCCTG-TCCT
GGC
>Clade3_KM382288_N174 .
TTAGTTATAATCTTTTTTGCTATCATACCTATTTTGGTGGGTGGGTTTGGGAACTGACTT
ATCCCTTCTATGCTGGCATCTCCGGACATAGCCTTCCCACGTATAAACAACATGTCTTTT
TGGCTTCTGCCACCTAGCTTGATTCTTCTGCTAACTAGAAGTCTCACAGAGTCAGGATGT
GCCACAGGGTGAACAATCTACCCCCCTCTATCAAGCCTTATCGGTCACCCATCGCCATCC
ACTGACCTGGCTATTCTATCACTTCACATCGCGGGGATCAGCTCTCTTTTAGGATCCATA
AACTTTATCACAACAATTATTACCTTGCGCCCAGCAGGTTTCCCCATGGAAAAACTGTCA
CTATTTTTATGGTCTTCACTTATTACTGCCTTTCTACTGCTCTTAAGATTGCCTG-TCCT
GGC
>Clade3_KM382284_N148A .
TTAGTTATAATCTTTTTTGCTATCATACCTATTTTGGTGGGTGGGTTTGGGAACTGACTT
ATCCCTTCTATGCTGGCATCTCCGGACATAGCCTTCCCACGTATAAACAACATGTCTTTT
TGGCTTCTGCCACCTAGCTTGATTCTTCTGCTAACTAGAAGTCTCACAGAGTCAGGATGT
GCCACAGGGTGAACAATCTACCCCCCTCTATCAAGCCTTATCGGTCACCCATCGCCATCC
ACTGACCTGGCTATTCTATCACTTCACATCGCGGGGATCAGCTCTCTTTTAGGATCCATA
AACTTTATCACAACAATTATTACCTTGCGCCCAGCAGGTTTCCCCATGGAAAAACTGTCA
CTATTTTTATGGTCTTCACTTATTACTGCCTTTCTACTGCTCTTAAGATTGCCTG-TCCT
GGC
>Clade3_KM382285_N162A .
TTAGTTATAATCTTTTTTGCTATCATACCTATTTTGGTGGGTGGGTTTGGGAACTGACTT
ATCCCTTCTATGCTGGCATCTCCGGACATAGCCTTCCCACGTATAAACAACATGTCTTTT
TGGCTTCTGCCACCTAGCTTGATTCTTCTGCTAACTAGAAGTCTCACAGAGTCAGGATGT
GCCACAGGGTGAACAATCTACCCCCCTCTATCAAGCCTTATCGGTCACCCATCGCCATCC
ACTGACCTGGCTATTCTATCACTTCACATCGCGGGGATCAGCTCTCTTTTAGGATCCATA
AACTTTATCACAACAATTATTACCTTGCGCCCAGCAGGTTTCCCCATGGAAAAACTGTCA
CTATTTTTATGGTCTTCACTTATTACTGCCTTTCTACTGCTCTTAAGATTGCCTG-TCCT
GGC
>Clade3_KM382286_N162B .
TTAGTTATAATCTTTTTTGCTATCATACCTATTTTGGTGGGTGGGTTTGGGAACTGACTT
ATCCCTTCTATGCTGGCATCTCCGGACATAGCCTTCCCACGTATAAACAACATGTCTTTT
TGGCTTCTGCCGCCTAGCTTAATTCTTCTGCTAACTAGAAGTCTCACAGAGTCAGGATGT
GCCACAGGGTGAACAATTTACCCTCCTCTATCAAGCCTTATCGGTCACCCATCGCCATCC
ACTGACCTGGCTATTCTATCACTTCACATCGCGGGGATCAGCTCCCTTTTAGGGTCCATA
AACTTTATCACAACAATTATTACCTTGCGCCCAGTAGGTTTCCCCATGGAAAAACTGTCA
CTGTTTTTGTGGTCTTCACTTATTACTGCCTTTCTACTGCTCTTAAGATTGCCTG-TCCT
GGC
>Clade1_KM382280_N303A .
TTAGTAATAATTTTTTTTGCTATCATGCCTATTTTGGTGGGTGGTTTTGGGAATTGACTT
ATCCCTTCTATGCTATCATCTCCTGATATGGCTTTCCCACGAATAAATAATTTATCTTTT
TGACTTCTTCCACCCAGCCTAATTCTCCTTTTAACCAGAAGACTTACAGAATCAGGATGT
GCTACAGGGTGAACAATTTACCCGCCTTTGTCAAGACTAATTGGACACCCCTCACCATCT
ACTGATTTAGCTATCCTTTCCTTACACATTGCAGGAGTAAGCTCTCTTTTAGGTTCTATA
AATTTTATTACAACAATCATCACCTTACGACCAGCCGGTTTTCCTATAGAAAAACTATCG
TTGTTCTTGTGATCCTCCTTGATTACTGCTTTTTTACTACTTTTAAGATTACCTG-TTTT
AGC
>Clade1_KM382278_N279 .
TTAGTAATAATTTTTTTTGCTATCATGCCTGTTTTGGTGGGTGGTTTTGGGAATTGACTT
ATCCCTTCTATGCTATCATCTCCTGATATGGCTTTCCCACGAATAAATAATTTATCTTTT
TGACTTCTTCCACCCAGCCTAATTCTCCTTTTAACCAGAAGACTTACAGAATCAGGATGT
GCTACAGGGTGAACAATTTACCCGCCTTTGTCAAGACTAATTGGGCACCCCTCACCATCT
ACTGATTTAGCTATCCTTTCCTTACACATTGCAGGAGTAAGCTCTCTTTTAGGTTCTATA
AATTTTATTACAACAATCATCACCTTACGACCAGCCGGTTTTCCTATAGAAAAACTATCG
TTGTTCTTGTGATCCTCCTTGATTACTGCTTTTTTACTACTTTTAAGATTACCTG-TTTT
AGC
>Clade1_KM382277_N133 .
TTAGTAATAATTTTTTTTGCTATCATGCCTATTTTGGTGGGTGGTTTTGGGAATTGACTT
ATCCCTTCTATGCTATCATCTCCTGATATGGCTTTCCCACGAATAAATAATTTATCTTTT
TGACTTCTTCCACCCAGCCTAATTCTCCTTTTAACCAGAAGACTTACAGAATCAGGATGT
GCTACAGGGTGAACAATCTACCCGCCTTTGTCAAGACTAATTGGACACCCCTCACCATCT
ACTGATTTAGCTATCCTTTCCTTACACATTGCAGGAGTAAGCTCTCTTTTAGGTTCTATA
AATTTTATTACAACAATCATCACCTTACGACCAGCCGGTTTTCCTATAGAAAAACTATCG
TTGTTCTTGTGATCCTCCTTGATTACTGCTTTTTTACTACTTTTAAGATTACCTG-TTTT
AGC
>Clade1_KM382279_N131 .
TTAGTAATAATTTTTTTTGCTATCATGCCTATCTTGGTGGGTGGTTTTGGGAATTGACTT
ATCCCTTCTATACTATCATCTCCTGATATGGCTTTCCCACGAATAAATAATTTATCTTTT
TGACTTCTTCCACCCAGCCTAATTCTCCTTTTAACCAGAAGACTTACAGAATCAGGATGT
GCTACAGGGTGAACAATTTACCCGCCTTTGTCAAGACTAATTGGACACCCCTCACCATCT
ACTGATTTAGCTATCCTTTCCTTACACATTGCAGGAGTAAGCTCTCTTTTAGGTTCTATA
AATTTTATTACAACAATCATCACCTTACGACCAGCCGGTTTTCCTATAGAAAAACTATCG
TTGTTCTTGTGATCCTCCTTGATTACTGCTTTTTTACTACTTTTAAGATTACCTG-TTTT
AGC
>Clade1_KM382281_N303D .
TTAGTAATAATTTTTTTTGCTATCATGCCTATTTTGGTGGGTGGTTTTGGGAATTGACTT
ATCCCTTCTATGCTATCATCTCCTGATATGGCTTTCCCACGAATAAATAATTTATCTTTT
TGACTTCTTCCACCCAGTCTAATTCTCCTTTTAACCAGAAGACTTACAGAATCAGGGTGT
GCTACAGGATGAACAATTTACCCGCCTTTGTCAAGACTAATTGGGCACCCCTCACCATCT
ACTGATTTAGCTATCCTTTCCTTACACATTGCAGGAGTAAGCTCTCTTTTAGGTTCTATA
AATTTTATTACAACAATCATCACCTTACGACCAGCCGGTTTTCCTATAGAAAAACTATCG
TTATTCTTGTGATCCTCCTTGATTACTGCTTTTTTACTACTTTTAAGATTACCTG-TTTT
AGC
>Clade2_KM382283_N395 .
TTAGTTATAATTTTCTTTGCTATTATACCTATTTTGGTGGGTGGTTTTGGAAACTGACTC
ATCCCTTCCATATTGTCCTCGCCAGATATGGCTTTCCCACGAATGAATAATTTATCTTTT
TGACTACTCCCACCTAGATTAATCCTTCTGTTAACTAGAAGACTTACAGAGTCAGGATGC
GCTACAGGCTGAACAATTTACCCTCCTTTATCAAGACTAATCGGGCACCCTTCTCCCTCC
ACTGATTTAGCTATTCTTTCCCTTCATATTGCGGGTGTTAGTTCCTTACTAGGGTCTATA
AATTTTATCACAACCATCATCACCTTACGTCCAGCCGGCTTCCCTATGGAAAAACTATCA
TTATTTCTATGGTCTTCCTTAATTACTGCCTTTTTGTTGCTTTTAAGATTACCTG-TGCT
AGC
>Clade2_KM382282_N354 .
TTAGTTATAATTTTCTTTGCTATTATACCTATTTTGGTGGGTGGTTTTGGAAACTGACTC
ATCCCTTCTATATTGTCCTCGCCAGATATGGCTTTCCCACGAATGAATAATTTATCTTTT
TGATTACTTCCACCTAGATTAATCCTTCTGTTAACTAGAAGACTTACAGAGTCAGGATGC
GCTACAGGCTGAACAATTTACCCTCCTTTATCAAGACTAATCGGGCACCCTTCTCCCTCC
ACTGATCTAGCTATTCTTTCCCTTCATATTGCGGGTGTTAGCTCCTTACTGGGGTCTATA
AATTTTATCACAACCATCATCACCTTACGTCCAGCCGGCTTCCCTATGGAAAAACTATCA
TTATTTCTATGGTCTTCCTTAATTACTGCCTTTTTGTTGCTTTTAAGATTACCTG-TGCT
AGC
>G_balticusKM382320_N392 .
TTAGTAATAATTTTCTTTGCTATTATGCCAATTTTAGTGGGTGGATTCGGTAACTGATTA
ATTCCATCTATGCTATCATCATCAGATATGGCTTTCCCTCGAATAAATAACTTATCATTT
TGACTTCTTCCACCTAGCTTGATTCTTTTACTAACAAGAAGTTTAACCGAATCCGGATGT
GCTACAGGGTGGACAATCTACCCCCCATTATCTAGACTAATTGGTCACCCATCCCCCTCC
ACCGACCTGGCTATTCTTTCACTTCATATCGCAGGTGTTAGCTCACTCTTAGGGTCAATA
AATTTTATTACGACTATTATTACCTTGCGGCCTTTGGGGTTTCCTATAGAAAAACTATCG
CTGTTCCTATGATCATCCCTTATTACTGCTTTTTTACTGCTTTTAAGATTGCCTG-TACT
AGC
>Acutogordius_KX591927_Ac26207 .
CTTGTGATAATTTTTTTTGCTATTATACCTATTCTAGTTGGAGGATTCGGGAATTGACTT
ATTCCCTCTATATTATCCTCACCTGACATAGCATTTCCACGTATGAACAATTTATCTTTT
TGGCTATTGCCTCCTAGATTAATTCTGTTATTAACAAGAAGACTCACCGAATCAGGTTGC
GCTACTGGGTGAACAATCTATCCGCCTTTATCTAGATTGATAGGACACCCTTCCCCTTCT
ACAGACTTAGCTATTCTATCTTTACATATTGCTGGAGTAAGTTCGTTATTAGGATCAATA
AATTTTATTACAACCATCATTACCCTTCGGCCTTTAGGGTTCCCGATAGAAAAATTATCT
TTGTTTCTATGGTCCTCTCTAATTACCGCTTTTTTATTGCTACTGAGTCTTCCTG-TACT
AGC
>Acutogordius_KX591923_Ac26202 .
CTTGTGATAATTTTTTTTGCTATCATACCTATTCTAGTTGGAGGATTCGGGAATTGACTT
ATTCCCTCTATATTATCCTCACCTGACATAGCATTTCCACGTATGAACAATTTATCTTTT
TGGCTATTGCCTCCTAGATTAATTCTGTTATTAACAAGAAGACTCACCGAATCAGGTTGC
GCTACTGGGTGAACAATCTATCCGCCTTTATCTAGATTGATAGGACACCCTTCCCCTTCT
ACAGACTTAGCTATTCTATCTTTACATATTGCTGGAGTAAGTTCGTTATTAGGATCAATA
AATTTTATTACAACCATCATTACCCTTCGGCCTTTAGGGTTCCCGATAGAAAAATTATCT
TTGTTTCTATGGTCCTCTCTAATTACCGCTTTTTTATTGCTACTGAGTCTTCCTG-TACT
AGC
>Acutogordius_KX591948_Ac26401 .
CTTGTGATAATTTTTTTTGCTATTATACCTATTCTAGTTGGAGGATTCGGGAATTGACTT
ATTCCCTCTATATTATCCTCACCTGACATAGCATTTCCACGTATGAACAATTTATCTTTT
TGGCTATTGCCTCCTAGATTAATTCTGTTATTAACAAGAAGACTCACCGAATCAGGTTGC
GCTACTGGGTGAACAATCTATCCGCCTTTATCTAGATTGATAGGACACCCTTCCCCTTCT
ACAGACTTAGCTATTCTATCTTTACATATTGCTGGAGTAAGTTCGTTATTAGGATCAATA
AATTTTATTACAACCATCATTACCCTTCGGCCTTTAGGGTTCCCGATAGAAAAATTATCT
TTGTTTCTATGGTCCTCTCTAATTACCGCTTTTTTATTGCTACTGAGTCTTCCTG-TACT
AGC
>Acutogordius_KX591941_Ac26223 .
CTTGTGATAATTTTTTTTGCTATTATACCTATTCTAGTTGGAGGATTCGGGAATTGACTT
ATTCCCTCTATATTATCCTCACCTGACATAGCATTTCCACGTATGAACAATTTATCTTTT
TGGCTATTGCCTCCTAGATTAATTCTGTTATTAACAAGAAGACTCACCGAATCAGGTTGC
GCTACTGGGTGAACAATCTATCCGCCTTTATCTAGATTGATAGGACACCCTTCCCCTTCT
ACAGACTTAGCTATTCTATCTTTACATATTGCTGGAGTAAGTTCGTTATTAGGATCAATA
AATTTTATTACAACCATCATTACCCTTCGGCCTTTAGGGTTCCCGATAGAAAAATTATCT
TTGTTTCTATGGTCCTCTCTAATTACCGCTTTTTTATTGCTACTGAGTCTTCCTG-TACT
AGC
>Acutogordius_KX591938_Ac26220 .
CTTGTGATAATTTTTTTTGCTATTATACCTATTCTAGTTGGAGGATTCGGGAATTGACTT
ATTCCCTCTATATTATCCTCACCTGACATAGCATTTCCACGTATGAACAATTTATCTTTT
TGGCTATTGCCTCCTAGATTAATTCTGTTATTAACAAGAAGACTCACCGAATCAGGTTGC
GCTACTGGGTGAACAATCTATCCGCCTTTATCTAGATTGATAGGACACCCTTCCCCTTCT
ACAGACTTAGCTATTCTATCTTTACATATTGCTGGAGTAAGTTCGTTATTAGGATCAATA
AATTTTATTACAACCATCATTACCCTTCGGCCTTTAGGGTTCCCGATAGAAAAATTATCT
TTGTTTCTATGGTCCTCTCTAATTACCGCTTTTTTATTGCTACTGAGTCTTCCTG-TACT
AGC
>Acutogordius_KX591936_Ac26218 .
CTTGTGATAATTTTTTTTGCTATTATACCTATTCTAGTTGGAGGATTCGGGAATTGACTT
ATTCCCTCTATATTATCCTCACCTGACATAGCATTTCCACGTATGAACAATTTATCTTTT
TGGCTATTGCCTCCTAGATTAATTCTGTTATTAACAAGAAGACTCACCGAATCAGGTTGC
GCTACTGGGTGAACAATCTATCCGCCTTTATCTAGATTGATAGGACACCCTTCCCCTTCT
ACAGACTTAGCTATTCTATCTTTACATATTGCTGGAGTAAGTTCGTTATTAGGATCAATA
AATTTTATTACAACCATCATTACCCTTCGGCCTTTAGGGTTCCCGATAGAAAAATTATCT
TTGTTTCTATGGTCCTCTCTAATTACCGCTTTTTTATTGCTACTGAGTCTTCCTG-TACT
AGC
>Acutogordius_KX591932_Ac26212 .
CTTGTGATAATTTTTTTTGCTATTATACCTATTCTAGTTGGAGGATTCGGGAATTGACTT
ATTCCCTCTATATTATCCTCACCTGACATAGCATTTCCACGTATGAACAATTTATCTTTT
TGGCTATTGCCTCCTAGATTAATTCTGTTATTAACAAGAAGACTCACCGAATCAGGTTGC
GCTACTGGGTGAACAATCTATCCGCCTTTATCTAGATTGATAGGACACCCTTCCCCTTCT
ACAGACTTAGCTATTCTATCTTTACATATTGCTGGAGTAAGTTCGTTATTAGGATCAATA
AATTTTATTACAACCATTATTACCCTTCGGCCTTTAGGGTTCCCGATAGAAAAATTATCT
TTGTTTCTATGGTCCTCTCTAATTACCGCTTTTTTATTGCTACTGAGTCTTCCTG-TACT
AGC
>Acutogordius_KX591931_Ac26211 .
CTTGTGATAATTTTTTTTGCTATTATACCTATTCTAGTTGGAGGATTCGGGAATTGACTT
ATTCCCTCTATATTATCCTCACCTGACATAGCATTTCCACGTATGAACAATTTATCTTTT
TGGCTATTGCCTCCTAGATTAATTCTGTTATTAACAAGAAGACTCACCGAATCAGGTTGC
GCTACTGGGTGAACAATCTATCCGCCTTTATCTAGATTGATAGGACACCCTTCCCCCTCT
ACAGACTTAGCTATTCTATCTTTACATATTGCTGGAGTAAGTTCGTTATTAGGATCAATA
AATTTTATTACAACCATCATTACCCTTCGGCCTTTAGGGTTCCCGATAGAAAAATTATCT
TTGTTTCTATGGTCCTCTCTAATTACCGCTTTTTTATTGCTACTGAGTCTTCCTG-TGCT
AGC
>Acutogordius_KX591934_Ac26215 .
CTTGTGATAATTTTTTTTGCTATTATACCTATTCTAGTTGGAGGATTCGGGAATTGACTT
ATTCCCTCTATATTATCCTCACCTGACATAGCATTTCCACGTATGAACAATTTATCTTTT
TGGCTATTGCCTCCTAGATTAATTCTGTTATTAACAAGAAGACTCACCGAATCAGGTTGC
GCTACTGGGTGAACAATCTATCCGCCTTTATCTAGATTGATAGGACACCCTTCCCCTTCT
ACAGACTTAGCTATTCTATCTTTACATATTGCTGGAGTAAGTTCGTTATTAGGATCAATA
AATTTTATTACAACCATCATTACCCTTCGGCCTTTAGGGTTCCCGATAGAAAAATTATCT
TTGTTTCTATGGTCCTCTCTAATTACCGCTTTTTTATTGCTACTGAGTCTTCCTG-TACT
AGC
>Acutogordius_KX591929_Ac26209 .
CTTGTGATAATTTTTTTTGCTATTATACCTATTCTAGTTGGAGGATTCGGGAATTGACTT
ATTCCCTCTATATTATCCTCACCTGACATAGCATTTCCACGTATGAACAATTTATCTTTT
TGGCTATTGCCTCCTAGATTAATTCTGTTATTAACAAGAAGACTCACCGAATCAGGTTGC
GCTACTGGGTGAACAATCTATCCGCCTTTATCTAGATTGATAGGACACCCTTCCCCTTCT
ACAGACTTAGCTATTCTATCTTTACATATTGCTGGAGTAAGTTCGTTATTAGGATCAATA
AATTTTATTACAACCATCATTACCCTTCGGCCTTTAGGGTTCCCGATAGAAAAATTATCT
TTGTTTCTATGGTCCTCTCTAATTACCGCTTTTTTATTGCTACTGAGTCTTCCTG-TACT
AGC
>Acutogordius_KX591943_Ac26226 .
CTTGTGATAATTTTTTTTGCTATTATACCTATTCTAGTTGGAGGATTCGGGAATTGACTT
ATTCCCTCTATATTATCCTCACCTGACATAGCATTTCCACGTATGAACAATTTATCTTTT
TGGCTATTGCCTCCTAGATTAATTCTGTTATTAACAAGAAGACTCACCGAATCAGGTTGC
GCTACTGGGTGAACAATCTATCCGCCTTTATCTAGATTGATAGGACACCCTTCCCCTTCT
ACAGACTTAGCTATTCTATCTTTACATATTGCTGGAGTAAGTTCGTTATTAGGATCAATA
AATTTTATTACAACCATCATTACCCTTCGGCCTTTAGGGTTCCCGATAGAAAAATTATCT
TTGTTTCTATGGTCCTCTCTAATTACCGCTTTTTTATTGCTACTGAGTCTTCCTG-TACT
AGC
>Acutogordius_KX591922_Ac26201 .
CTTGTGATAATTTTTTTTGCTATTATACCTATTCTAGTTGGAGGATTCGGGAATTGACTT
ATTCCCTCTATATTATCCTCACCTGACATAGCATTTCCACGTATGAACAATTTATCTTTT
TGGCTATTGCCTCCTAGATTAATTCTGTTATTAACAAGAAGACTCACCGAATCAGGTTGC
GCTACTGGGTGAACAATCTATCCGCCTTTATCTAGATTGATAGGACACCCTTCCCCTTCT
ACAGACTTAGCTATTCTATCTTTACATATTGCTGGAGTAAGTTCGTTATTAGGATCAATA
AATTTTATTACAACCATCATTACCCTTCGGCCTTTAGGGTTCCCGATAGAAAAATTATCT
TTGTTTCTATGGTCCTCTCTAATTACCGCTTTTTTATTGCTACTGAGTCTTCCTG-TACT
AGC
>Acutogordius_KX591933_Ac26214 .
CTTGTGATAATTTTTTTTGCTATTATACCTATTCTAGTTGGAGGATTCGGGAATTGACTT
ATTCCCTCTATACTATCCTCACCTGACATAGCATTTCCACGTATGAACAATTTATCTTTT
TGGCTATTGCCTCCTAGATTAATTCTGTTATTAACAAGAAGACTCACCGAATCAGGTTGC
GCTACTGGGTGAACAATCTATCCGCCTTTATCTAGATTGATAGGACACCCTTCCCCTTCT
ACAGACTTAGCTATTCTATCTTTACATATTGCTGGAGTAAGTTCGTTATTAGGATCAATA
AATTTTATTACAACCATCATTACCCTTCGGCCTTTAGGGTTCCCGATAGAAAAATTATCT
TTGTTTCTATGGTCCTCTCTAATTACCGCTTTTTTATTGCTACTGAGTCTTCCTG-TACT
AGC
>Acutogordius_KX591924_Ac26203 .
CTTGTGATAATTTTTTTTGCTATCATACCTATTCTAGTTGGAGGATTCGGGAATTGACTT
ATTCCCTCTATATTATCCTCACCTGACATAGCATTTCCACGTATGAACAATTTATCTTTT
TGGCTATTGCCTCCTAGATTAATTCTGTTATTAACAAGAAGACTCACCGAATCAGGTTGC
GCTACTGGGTGAACAATCTATCCGCCTTTATCTAGATTGATAGGACACCCTTCCCCTTCT
ACAGACTTAGCTATTCTATCTTTACATATTGCTGGAGTAAGTTCGTTATTAGGATCAATA
AATTTTATTACAACCATCATTACCCTTCGGCCTTTAGGGTTCCCGATAGAAAAATTATCT
TTGTTTCTATGGTCCTCTCTAATTACCGCTTTTTTATTGCTACTGAGTCTTCCTG-TACT
AGC
>Acutogordius_KX591925_Ac26205 .
CTTGTGATAATTTTTTTTGCTATTATACCTATTCTAGTTGGAGGATTCGGGAATTGACTT
ATTCCCTCTATATTATCCTCACCTGACATAGCATTTCCACGTATGAACAATTTATCTTTT
TGGCTATTGCCTCCTAGATTAATTCTGTTATTAACAAGAAGACTCACCGAATCAGGTTGC
GCTACTGGGTGAACAATCTATCCGCCTTTATCTAGATTGATAGGACACCCTTCCCCTTCT
ACAGACTTAGCTATTCTATCTTTACATATTGCTGGAGTAAGTTCGTTATTAGGATCAATA
AATTTTATTACAACCATCATTACCCTTCGGCCTTTAGGGTTCCCGATAGAAAAATTATCT
TTGTTTCTATGGTCCTCTCTAATTACCGCTTTTTTATTGCTACTGAGTCTTCCTG-TACT
AGC
>Acutogordius_KX591930_Ac26210 .
CTTGTGATAATTTTTTTTGCTATTATACCTATTCTAGTTGGAGGATTCGGGAATTGACTT
ATTCCCTCTATATTATCCTCACCTGACATAGCATTTCCACGTATGAACAATTTATCTTTT
TGGCTATTGCCTCCTAGATTAATTCTGTTATTAACAAGAAGACTCACCGAATCAGGTTGC
GCTACTGGGTGAACAATCTATCCGCCTTTATCTAGATTGATAGGACACCCTTCCCCTTCT
ACAGACTTAGCTATTCTATCTTTACATATTGCTGGAGTAAGTTCGTTATTAGGATCAATA
AATTTTATTACAACCATCATTACCCTTCGGCCTTTAGGGTTCCCGATAGAAAAATTATCT
TTGTTTCTATGGTCCTCTCTAATTACCGCTTTTTTATTGCTACTGAGTCTTCCTG-TACT
AGC
>Acutogordius_KX591942_Ac26225 .
CTTGTGATAATTTTTTTTGCTATTATACCTATTCTAGTTGGAGGATTCGGGAATTGACTT
ATTCCCTCTATATTATCCTCACCTGACATAGCATTTCCACGTATGAACAATTTATCTTTT
TGGCTATTGCCTCCTAGATTAATTCTGTTATTAACAAGAAGACTCACCGAATCAGGTTGC
GCTACTGGGTGAACAATCTATCCGCCTTTATCTAGATTGATAGGACACCCTTCCCCTTCT
ACAGACTTAGCTATTCTATCTTTACATATTGCTGGAGTAAGTTCGTTATTAGGATCAATA
AATTTTATTACAACCATCATTACCCTTCGGCCTTTAGGGTTCCCGATAGAAAAATTATCT
TTGTTTCTATGGTCCTCTCTAATTACCGCTTTTTTATTGCTACTGAGTCTTCCTG-TACT
AGC
>Acutogordius_KX591940_Ac26222 .
CTTGTGATAATTTTTTTTGCTATTATACCTATTCTAGTTGGAGGATTCGGGAATTGACTT
ATTCCCTCTATATTATCCTCACCTGACATAGCATTTCCACGTATGAACAATTTATCTTTT
TGGCTATTGCCTCCTAGATTAATTCTGTTATTAACAAGAAGACTCACCGAATCAGGTTGC
GCTACTGGGTGAACAATCTATCCGCCTTTATCTAGATTGATAGGACACCCTTCCCCTTCT
ACAGACTTAGCTATTCTATCTTTACATATTGCTGGAGTAAGTTCGTTATTAGGATCAATA
AATTTTATTACAACCATCATTACCCTTCGGCCTTTAGGGTTCCCGATAGAAAAATTATCT
TTGTTTCTATGGTCCTCTCTAATTACCGCTTTTTTATTGCTACTGAGTCTTCCTG-TACT
AGC
>Acutogordius_KX591928_Ac26208 .
CTTGTGATAATTTTTTTTGCTATTATACCTATTCTAGTTGGAGGATTCGGGAATTGACTT
ATTCCCTCTATATTATCCTCACCTGACATAGCATTTCCACGTATGAACAATTTATCTTTT
TGGCTATTGCCTCCTAGATTAATTCTGTTATTAACAAGAAGACTCACCGAATCAGGTTGC
GCTACTGGGTGAACAATCTATCCGCCTTTATCTAGATTGATAGGACACCCTTCCCCTTCT
ACAGACTTAGCTATTCTATCTTTACATATTGCTGGAGTAAGTTCGTTATTAGGATCAATA
AATTTTATTACAACCATCATTACCCTTCGGCCTTTAGGATTCCCGATAGAAAAATTATCT
TTGTTTCTATGGTCCTCTCTAATTACCGCTTTTTTATTGCTACTGAGTCTTCCTG-TACT
AGC
>Acutogordius_KX591926_Ac26206 .
CTTGTGATAATTTTTTTTGCTATTATACCTATTCTAGTTGGAGGATTCGGGAATTGACTT
ATTCCCTCTATATTATCCTCACCTGACATAGCATTTCCACGTATGAACAATTTATCTTTT
TGGCTATTGCCTCCTAGATTAATTCTGTTATTAACAAGAAGACTCACCGAATCAGGTTGC
GCTACTGGGTGAACAATCTATCCGCCTTTATCTAGATTGATAGGACACCCTTCCCCTTCT
ACAGACTTAGCTATTCTATCTTTACATATTGCTGGAGTAAGTTCGTTATTAGGATCAATA
AATTTTATTACAACCATCATTACCCTTCGGCCTTTAGGGTTCCCGATAGAAAAATTATCT
TTGTTTCTATGGTCCTCTCTAATTACCGCTTTTTTATTGCTACTGAGTCTTCCTG-TACT
AGC
>Acutogordius_KX591939_Ac26221 .
CTTGTGATAATTTTTTTTGCTATTATACCTATTCTAGTTGGAGGATTCGGGAATTGACTT
ATTCCCTCTATATTATCCTCACCTGACATAGCATTTCCACGTATGAACAATTTATCTTTT
TGGCTATTGCCTCCTAGATTAATTCTGTTATTAACAAGAAGACTCACCGAATCAGGTTGC
GCTACTGGGTGAACAATCTATCCGCCTTTATCTAGATTGATAGGACACCCTTCCCCTTCT
ACAGACTTAGCTATTCTATCTTTACATATTGCTGGAGTAAGTTCGTTATTAGGATCAATA
AATTTTATTACAACCATCATTACCCTTCGGCCTTTAGGGTTCCCGATAGAAAAATTATCT
TTGTTTCTATGGTCCTCTCTAATTACCGCTTTTTTATTGCTACTGAGTCTTCCTG-TACT
AGC
>Acutogordius_KX591935_Ac26217 .
CTTGTGATAATTTTTTTTGCTATTATACCTATTCTAGTTGGAGGATTCGGGAATTGACTT
ATTCCCTCTATATTATCCTCACCTGACATAGCATTTCCACGTATGAACAATTTATCTTTT
TGGCTATTGCCTCCTAGATTAATTCTGTTATTAACAAGAAGACTCACCGAATCAGGTTGC
GCTACTGGGTGAACAATCTATCCGCCTTTATCTAGATTGATAGGACACCCTTCCCCTTCT
ACAGACTTAGCTATTCTATCTTTACATATTGCTGGAGTAAGTTCGTTATTAGGATCAATA
AATTTTATTACAACCATCATTACCCTTCGGCCTTTAGGGTTCCCGATAGAAAAATTATCT
TTGTTTCTATGGTCCTCTCTAATTACCGCTTTTTTATTGCTACTGAGTCTTCCTG-TACT
AGC
>Acutogordius_KX591946_Ac26232 .
CTTGTGATAATTTTTTTTGCTATTATACCTATTCTAGTTGGAGGATTCGGGAATTGACTT
ATTCCCTCTATATTATCCTCACCTGACATAGCATTTCCACGTATGAACAATTTATCTTTT
TGGCTATTGCCTCCTAGATTAATTCTGTTATTAACAAGAAGACTCACCGAATCAGGTTGC
GCTACTGGGTGAACAATCTATCCGCCTTTATCTAGATTGATAGGACACCCTTCCCCTTCT
ACAGACTTAGCTATTCTATCTTTACATATTGCTGGAGTAAGTTCGTTATTAGGATCAATA
AATTTTATTACAACCATCATTACCCTTCGGCCTTTAGGGTTCCCGATAGAAAAATTATCT
TTGTTTCTATGGTCCTCTCTAATTACCGCTTTTTTATTGCTACTGAGTCTTCCTG-TACT
AGC
>Acutogordius_KX591945_Ac26231 .
CTTGTGATAATTTTTTTTGCTATTATACCTATTCTAGTTGGAGGATTCGGGAATTGACTT
ATTCCCTCTATATTATCCTCACCTGACATAGCATTTCCACGTATGAACAATTTATCTTTT
TGGCTATTGCCTCCTAGATTAATTCTGTTATTAACAAGAAGACTCACCGAATCAGGTTGC
GCTACTGGGTGAACAATCTATCCGCCTTTATCTAGATTGATAGGACACCCTTCCCCTTCT
ACAGACTTAGCTATTCTATCTTTACATATTGCTGGAGTAAGTTCGTTATTAGGATCAATA
AATTTTATTACAACCATCATTACCCTTCGGCCTTTAGGGTTCCCGATAGAAAAATTATCT
TTGTTTCTATGGTCCTCTCTAATTACCGCTTTTTTATTGCTACTGAGTCTTCCTGGTACT
AGC
>Acutogordius_KX591937_Ac26219 .
CTTGTGATAATTTTTTTTGCTATTATACCTATTCTAGTTGGAGGATTCGGGAATTGACTT
ATTCCCTCTATATTATCCTCACCTGACATAGCATTTCCACGTATGAACAATTTATCTTTT
TGGCTATTGCCTCCTAGATTAATTCTGTTATTAACAAGAAGACTCACCGAATCAGGTTGC
GCTACTGGGTGAACAATCTATCCGCCTTTATCTAGATTGATAGGACACCCTTCCCCCTCT
ACAGACTTAGCTATTCTATCTTTACATATTGCTGGAGTAAGTTCGTTATTAGGATCAATA
AATTTTATTACAACCATCATTACCCTTCGGCCTTTAGGGTTCCCGATAGAAAAATTATCT
TTGTTTCTATGGTCCTCTCTAATTACCGCTTTTTTATTGCTACTGAGTCTTCCTG-TGCT
AGC
>Acutogordius_KX591947_Ac23302 .
CTTGTGATAATTTTTTTTGCTATTATACCTATTCTAGTTGGAGGATTCGGGAATTGACTT
ATTCCCTCTATATTATCCTCACCTGACATAGCATTTCCACGTATGAACAATTTATCTTTT
TGGCTATTGCCTCCTAGATTAATTCTGTTATTAACAAGAAGACTCACCGAATCAGGTTGC
GCTACTGGGTGAACAATCTATCCGCCTTTATCTAGATTGATAGGACACCCTTCCCCCTCT
ACAGACTTAGCTATTCTATCTTTACATATTGCTGGAGTAAGTTCGTTATTAGGATCAATA
AATTTTATTACAACCATCATTACCCTTCGGCCTTTAGGGTTCCCGATAGAAAAATTATCT
TTGTTTCTATGGTCCTCTCTAATTACCGCTTTTTTATTGCTACTGAGTCTTCCTG-TGCT
AGC
>Acutogordius_KX591944_Ac26228 .
CTTGTGATAATTTTTTTTGCTATTATACCTATTCTAGTTGGAGGATTCGGGAATTGACTT
ATTCCCTCTATATTATCCTCACCCGACATAGCATTTCCACGTATGAACAATTTATCTTTT
TGGCTATTGCCTCCTAGATTAATTCTGTTATTAACAAGAAGACTCACCGAATCAGGTTGC
GCTACTGGGTGAACAATCTATCCGCCTTTATCTAGATTGATAGGACACCCTTCCCCCTCT
ACAGACTTAGCTATTCTATCTTTACATATTGCTGGAGTAAGTTCGTTATTAGGATCAATA
AATTTTATTACAACCATCATTACCCTTCGGCCTTTAGGGTTCCCAATAGAAAAATTATCT
TTGTTTCTATGGTCCTCTCTAATTACCGCTTTTTTATTGCTACTGAGTCTTCCTG-TGCT
AGC
>N1_MF983649 .
CTCGTGATAATTTTTTTTGCTATTATACCTATTCTAGTTGGAGGATTCGGGAATTGACTT
ATTCCCTCTATATTATCCTCACCTGACATAGCATTTCCACGTATGAACAATTTATCTTTT
TGGCTATTGCCTCCTAGACTAATTCTGTTATTAACAAGAAGACTCACCGAATCAGGTTGC
GCTACTGGATGAACAATCTATCCGCCTTTATCTAGATTGATAGGACACCCTTCCCCCTCT
ACAGACTTAGCTATTCTATCTTTACATATTGCTGGAGTAAGTTCGTTATTAGGATCAATA
AATTTTATTACAACCATCATTACCCTTCGGCCTTTAGGATTCCCGATAGAAAAATTATCT
TTGTTTCTATGGTCCTCTCTAATTACCGCTTTTTTATTACTACTGAGTCTTCCTG-TGCT
AGC
>Gordius_H2_KM382322_N183 .
CTTGTCATAATTTTTTTTGCTATTATACCTATCTTGGTTGGAGGGTTCGGTAATTGGCTA
ATTCCATCTATACTGTCCTCCCCGGATATGGCATTTCCACGAATGAATAACTTATCTTTT
TGATTACTTCCCCCTAGCTTAATTTTACTGCTAACAAGAAGACTTACCGAGTCGGGTTGT
GCCACAGGGTGAACAATCTACCCTCCTTTATCTAGTTTAATAGGTCACCCTTCCCCCTCT
ACAGATTTAGCTATCTTATCTTTACATATTGCAGGGGTGAGCTCGTTATTAGGCTCGATA
AATTTTATTACAACAATCATTACCCTTCGGCCTTTGGGGTTCCCTATAGAAAAACTATCT
TTGTTCCTATGGTCTTCTTTAATTACAGCTTTTCTTCTTCTGCTAAGACTTCCTG-TTCT
GGC
>Gordius_H1_KM382321_N178 .
TTAGTAATAATTTTTTTTGCTATTATACCTATCTTAGTAGGTGGTTTTGGTAACTGACTT
ATTCCTTCTATACTATCATCTCCCGACATAGCTTTCCCTCGCATAAATAATATATCATTT
TGATTACTACCTCCTAGTCTAATTTTATTATTAACCAGAAGACTTACAGAATCTGGTTGC
GCCACAGGATGAACTATCTACCCTCCTTTATCTAGCTTAATAGGTCACCCCTCCCCTTCA
ACAGATCTAGCTATCTTGTCTTTACACATCGCAGGTGTAAGCTCTTTATTAGGATCTATA
AATTTCATTACAACCATCATTACTTTACGCCCTATAGGGTTCCCAATAGAAAAACTTTCT
TTATTTCTATGAGCATCATTAATTACAGCATTTTTACTTCTATTAAGTCTTCCTG-TTTT
AGC
>Gordius_T1_KY172750_RP01 .
TTAGTAATAATTTTTTTCGCTATTATACCCATTTTAGTTGGAGGCTTTGGGAACTGATTA
ATCCCTTCTATGTTATCCTCACCCGATATAGCTTTTCCCCGAATAAATAATATATCCTTT
TGATTACTGCCGCCCAGCCTAATACTTCTTTTAACCAGAACTTTAACAGAATCAGGTTGC
GCCACAGGATGAACTATTTATCCACCTTTATCTAGTTTAATAGGGCATCCTTCCCCTTCA
ACAGATTTAGCTATCTTATCTTTACATATTGCAGGAGTTAGATCCTTACTAGGGGCTATA
AACTTTATTACAACCATTATTTCCCTACGTCCACTAGGTTTCCCTATAGAAAAGATATCA
TTATTTATTTGATCTTCTTTAATTACTGCTTTTTTACTACTTTTAAGTTTACCTG-TATT
GGC
>Gordius_T1_KY172759_RP11 .
TTAGTAATAATTTTTTTCGCTATTATACCCATTTTAGTTGGAGGCTTTGGGAACTGATTA
ATCCCTTCTATGTTATCCTCACCCGATATAGCTTTTCCCCGAATAAATAATATATCCTTT
TGATTACTGCCGCCCAGCCTAATACTTCTTTTAACCAGAACTTTAACAGAATCAGGTTGC
GCCACAGGATGAACTATTTATCCACCTTTATCTAGTTTAATAGGGCATCCTTCCCCTTCA
ACAGATTTAGCTATCTTATCTTTACATATTGCAGGAGTTAGATCCTTACTAGGGGCTATA
AACTTTATTACAACCATTATTTCCCTACGTCCACTAGGTTTCCCTATAGAAAAGATATCA
TTATTTATTTGATCTTCTTTAATTACTGCTTTTTTACTACTTTTAAGTTTACCTG-TATT
GGC
>Gordius_T1_KY172749_CR11 .
TTAGTAATAATTTTTTTCGCTATTATACCCATTTTAGTTGGAGGCTTTGGGAACTGATTA
ATTCCTTCTATGTTATCCTCACCCGATATAGCTTTTCCCCGAATAAATAATATATCCTTT
TGATTACTGCCGCCCAGCCTAATACTTCTTTTAACCAGAACTTTAACAGAATCAGGTTGC
GCCACAGGATGAACTATTTATCCACCTTTATCTAGTTTAATAGGGCATCCTTCCCCTTCA
ACAGATTTAGCTATCTTATCTTTACATATTGCAGGAGTTAGATCCTTACTAGGGGCTATA
AACTTTATTACAACCATTATTTCCCTACGTCCACTAGGTTTTCCTATAGAAAAGATATCA
TTATTTATTTGATCTTCTTTAATTACTGCTTTTTTACTCCTTTTAAGTTTACCTG-TATT
GGC
>Gordius_T1_KY172789_OM2 .
TTAGTAATAATTTTTTTCGCTATTATACCCATTTTAGTTGGAGGCTTTGGAAACTGATTA
ATCCCTTCTATATTATCCTCACCCGATATAGCTTTTCCCCGAATAAATAATATATCCTTT
TGATTACTGCCGCCCAGCCTAATACTTCTTTTAACCAGAACTTTAACAGAATCAGGTTGC
GCCACAGGATGAACTATTTATCCACCTTTATCTAGTTTAATAGGGCATCCTTCCCCTTCA
ACAGATTTAGCTATCTTATCTTTACATATTGCAGGAGTTAGATCCTTACTAGGGGCTATA
AACTTTATTACAACCATTATTTCCCTCCGTCCACTAGGTTTTCCTATAGAAAAGATATCA
TTATTTATTTGATCTTCTTTAATTACTGCTTTTTTACTACTTTTAAGTTTACCTG-TATT
GGC
>Gordius_T1_KY172801_OM18 .
TTAGTAATAATTTTTTTCGCTATTATACCCATTTTAGTTGGAGGCTTTGGAAACTGATTA
ATTCCTTCTATATTATCCTCACCCGATATAGCTTTTCCCCGAATAAATAATATATCCTTT
TGATTACTGCCGCCCAGCCTAATACTTCTTTTAACCAGAACTTTAACAGAATCAGGTTGC
GCCACAGGATGAACTATTTATCCACCTCTATCTAGTTTAATAGGGCATCCTTCCCCTTCA
ACAGATTTAGCTATCTTATCTTTACATATTGCAGGAGTTAGATCCTTACTAGGGGCTATA
AACTTTATTACAACCATTATTTCCCTACGTCCACTAGGCTTTCCTATAGAAAAGATATCA
TTATTTATTTGATCTTCTTTAATTACTGCTTTTTTACTACTTTTAAGTTTACCTG-TATT
GGC
>Gordius_T1_KY172802_OM19 .
TTAGTAATAATTTTTTTCGCTATTATACCCATTTTAGTTGGAGGCTTTGGAAACTGATTA
ATTCCTTCTATATTATCCTCACCCGATATAGCTTTTCCCCGAATAAATAATATATCCTTT
TGATTACTGCCGCCCAGCCTAATACTTCTTTTAACCAGAACTTTAACAGAATCAGGTTGC
GCCACAGGATGAACTATTTACCCACCTCTATCTAGTTTAATAGGGCATCCTTCCCCTTCA
ACAGATTTAGCTATCTTATCTTTACATATTGCAGGAGTTAGATCCTTACTAGGGGCTATA
AACTTTATTACAACCATTATTTCCCTACGTCCACTAGGCTTTCCTATAGAAAAGATATCA
TTATTTATTTGATCTTCTTTAATTACTGCTTTTTTACTACTTTTAAGTTTACCTG-TATT
GGC
>Gordius_T1_KY172752_RP04 .
TTAGTAATAATTTTTTTCGCTATTATACCCATTTTAGTTGGAGGCTTTGGAAACTGATTA
ATCCCTTCTATATTATCCTCACCCGATATAGCTTTCCCCCGAATAAATAATATATCCTTT
TGATTACTGCCGCCCAGCCTAATACTTCTTTTAACCAGAACTTTAACAGAATCAGGTTGC
GCCACAGGATGAACTATTTATCCACCTTTATCTAGTTTAATAGGGCATCCTTCCCCTTCA
ACAGATTTAGCTATTTTATCTTTACATATTGCAGGAGTTAGATCCTTACTAGGGGCTATA
AACTTTATTACAACCATTATTTCCCTACGTCCACTAGGTTTTCCTATAGAAAAGATATCA
TTATTTATTTGATCTTCTTTAATTACTGCTTTTTTACTACTTTTAAGTTTACCTG-TATT
GGC
>Gordius_T1_KY172791_OM4 .
TTAGTAATAATTTTTTTCGCTATTATACCCATTTTAGTTGGAGGCTTTGGAAACTGATTA
ATCCCTTCTATATTATCCTCACCCGATATAGCTTTCCCCCGAATAAATAATATATCCTTT
TGATTACTGCCACCCAGCCTAATACTTCTTTTAACCAGAACTTTAACAGAATCAGGTTGC
GCCACAGGATGAACTATTTATCCACCTTTATCTAGTTTAATAGGGCATCCTTCCCCTTCA
ACAGATTTAGCTATTTTATCTTTACATATTGCAGGAGTTAGATCCTTACTAGGGGCTATA
AACTTTATTACAACCATTATTTCCCTACGTCCACTAGGTTTTCCTATAGAAAAGATATCA
TTATTTATTTGATCTTCTTTAATTACTGCTTTTTTACTACTTTTAAGTTTACCTG-TATT
GGC
>Gordius_T1_KY172804_OM21 .
TTAGTAATAATTTTTTTCGCTATTATACCCATTTTAGTTGGAGGCTTTGGAAACTGATTA
ATCCCTTCTATACTATCCTCACCCGATATAGCTTTCCCCCGAATAAATAATATATCCTTT
TGATTACTGCCGCCCAGCCTAATACTTCTTTTAACCAGAACTTTAACAGAATCAGGTTGC
GCCACAGGATGAACTATTTATCCACCTTTATCTAGTTTAATAGGGCATCCTTCCCCTTCA
ACAGATTTAGCTATTTTATCTTTACATATTGCAGGAGTTAGATCCTTACTAGGGGCTATA
AACTTTATTACAACCATTATTTCCCTACGTCCACTAGGTTTTCCTATAGAAAAGATATCA
TTATTTATTTGATCTTCTTTAATTACTGCTTTTTTACTACTTTTAAGTTTACCTG-TATT
GGC
>Gordius_T1_KY172765_RP17 .
TTAGTAATAATTTTTTTCGCTATTATACCCATTTTAGTTGGAGGCTTTGGGAACTGATTA
ATCCCTTCTATGTTATCCTCACCCGATATAGCTTTTCCCCGAATAAATAATATATCCTTT
TGATTACTGCCGCCCAGCCTAATACTTCTTTTAACCAGAACTTTAACAGAATCAGGTTGC
GCCACAGGATGAACTATTTATCCACCTTTATCTAGTTTAATAGGACATCCTTCCCCTTCA
ACAGATTTAGCTATCTTATCTTTACATATTGCAGGAGTTAGATCCTTACTAGGGGCTATA
AACTTTATTACAACCATTATTTCCCTACGTCCACTAGGTTTTCCTATAGAAAAGATATCA
TTGTTTATTTGATCTTCTTTAATTACTGCTTTTTTACTACTTTTAAGTTTACCTG-TATT
GGC
>Gordius_T1_KY172792_OM5 .
TTAGTAATAATTTTTTTCGCTATTATACCCATTTTAGTTGGAGGCTTTGGGAACTGATTA
ATCCCTTCTATGTTATCCTCACCCGATATAGCTTTTCCCCGAATAAATAATATATCCTTT
TGATTACTGCCGCCCAGCCTAATACTTCTTTTAACCAGAACTTTAACAGAATCAGGTTGC
GCCACAGGATGAACTATTTATCCACCTTTATCTAGTTTAATAGGACATCCTTCCCCTTCA
ACAGATTTAGCTATCTTATCTTTACATATTGCAGGAGTTAGATCCTTACTAGGGGCTATA
AACTTTATTACAACCATTATTTCCCTACGTCCACTAGGTTTTCCTATAGAAAAGATATCA
TTGTTTATTTGATCTTCTTTAATTACTGCTTTTTTACTACTTTTAAGTTTACCTG-TATT
GGC
>Gordius_T1_KY172799_OM16 .
TTAGTAATAATTTTTTTCGCTATTATACCCATTTTAGTTGGAGGCTTTGGGAACTGATTA
ATCCCTTCTATGCTATCCTCACCCGATATAGCTTTTCCCCGAATAAATAATATATCCTTT
TGATTACTGCCGCCCAGCCTAATACTTCTTTTAACCAGAACTTTAACAGAATCAGGTTGC
GCCACAGGATGAACTATTTATCCACCTTTATCTAGTTTAATAGGACATCCTTCCCCTTCA
ACAGATTTAGCTATCTTATCTTTACATATTGCAGGAGTTAGATCCTTACTAGGGGCTATA
AACTTTATTACAACCATTATTTCCCTACGTCCACTAGGTTTTCCTATAGAAAAGATATCA
TTGTTTATTTGATCTTCTTTAATTACTGCTTTTTTACTACTTTTAAGTTTACCTG-TATT
GGC
>Gordius_T1_KY172777_RP32 .
TTAGTAATAATTTTTTTCGCTATTATACCTATTTTAGTTGGAGGCTTTGGGAACTGATTA
ATCCCTTCTATGTTATCCTCACCCGATATAGCTTTTCCCCGAATAAATAATATATCCTTT
TGATTACTGCCGCCCAGCCTAATACTTCTTTTAACCAGAACTTTAACAGAATCAGGTTGC
GCCACAGGATGAACTATTTATCCACCTTTATCTAGTTTAATAGGACATCCTTCCCCTTCA
ACAGATTTAGCTATCTTATCTTTACATATTGCAGGAGTTAGATCCTTACTAGGGGCTATA
AACTTTATTACAACCATTATTTCCCTACGTCCACTAGGTTTTCCTATAGAAAAGATATCA
TTGTTTATTTGATCTTCTTTAATTACTGCTTTTTTACTACTTTTAAGTTTACCTG-TATT
GGC
>Gordius_T1_KY172751_RP03 .
TTAGTAATAATTTTTTTCGCTATTATACCCATTTTAGTTGGAGGCTTTGGGAACTGATTA
ATCCCTTCTATGTTATCCTCACCCGATATAGCTTTTCCCCGAATAAATAATATATCCTTT
TGATTACTGCCGCCCAGCCTAATACTTCTTTTAACCAGAACTTTAACAGAATCAGGTTGC
GCCACAGGATGAACTATTTATCCACCTTTATCTAGTTTAATAGGACATCCTTCCCCTTCA
ACAGATTTAGCTATCTTATCTTTACATATTGCAGGAGTTAGATCCTTACTAGGGGCTATA
AACTTTATTACAACCATTATTTCCCTACGTCCACTAGGTTTTCCTATAGAAAAGATATCA
TTGTTTATTTGATCTTCTTTAATTACTGCTTTTTTACTACTTTTAAGTTTACCTG-TATT
GGC
>Gordius_H4_KM382324_N357 .
TTGGTGATAATTTTTTTTGCTATTATACCTATCCTAGTTGGTGGTTTTGGAAACTGATTA
ATCCCTGCCATAATATCATCTCCTGACATAGCATTCCCACGCATAAATAATCTGTCCTTC
TGACTTTTACCGCCAAGACTAGTACTACTACTAACGAGAAGTTTAACTGAATCAGGATGT
GCAACAGGATGAACCATTTACCCACCTTTATCCGGTTTAGTGGGACACCCTTCACCTTCT
ACTGATCTGTCCATCCTCTCTCTTCATATTGCAGGGATTAGTTCCTTATTAGGGTCTATA
AATTTTATCACCACTATTATCACAATACGACCACCCGGTTTTCCCATGGAAAAATTATCC
CTGTTCTTATGAGCTTCTTTAATCACAGCATTCCTCCTTTTACTAAGCTTGCCAG-TTTT
GGC
>Gordius_SatoB_AB647237 .
TTGATTATAATCTTTTTTGCCATTATACCTATTTTAGTTGGTGGTTTCGGAAACTGATTG
ATTCCCATAATACTGCCTTCTCCTGACATAGCATTCCCTCGGATAAATAATATATCATTT
TGACTACTACCGCCTAGTTTAATTCTTTTACTAACTAGTAGTTTAACTGAATCAGGATGC
GCAACAGGATGAACTATTTACCCCCCTCTATCCTCTTTAATCGGTCACCCCTCCCCATCT
ACAGATTTAGCTATTTTATCTCTTCATATAGCTGGGGTGAGATCATTGTTAGGGTCCATA
AATTTTATTACTACAATTATATCCCTACGACCAGCGGGTGTTCCTATAGAAAAATTATCT
TTATTTTTATGGTCTTCTTTGATCACTGCATTTCTACTTTTAATCAGACTACCTG-TTTT
AGC
>Gordius_SatoA_AB647235 .
CTTATTATAATTTTTTTTGCCATTATACCAATTCTGGTAGGAGGATTTGGAAACTGGTTA
ATCCCTATAATACTCCCTTCCGCAGATATAGCCTTCCCTCGAATAAATAACCTTTCATTT
TGACTACTACCTCCTAGCCTAATAATTTTATTAACAAGAAGTTTAACAGAATCAGGATGT
GCTACAGGTTGAACTATTTACCCTCCTTTATCTTCCTTAATGGGGCACCCCTCCCCCTCA
ACAGATCTAGCAATCTTATCCCTCCATATTGCGGGAGTTAGCTCTCTACTTGGGTCTATA
AACTTCATTACAACTATCATAACCCTTCGACCAGCAGGAGTACCTATAGAAAAACTAACT
TTATTTTTGTGATCTTCCTTGATTACTGCTTTTTTATTACTGCTAAGTTTACCCG-TTTT
AGC
>Gordius_SatoD_AB647241 .
CTTATTATAATCTTTTTTGCTATTATACCTATTTTGGTGGGTGGGTTTGGTAATTGATTG
ATCCCCCTAATGCTATCATCACCTGATATGGCATTCCCTCGAATAAATAATTTGTCCTTT
TGATTACTCCTTCCAAGATTAATCATACTTTTAACTAGAAGTATAACAGAATCAGGATGT
GCTACTGGTTGAACTATCTATCCCCCTTTATCCTCTTTAATAGGGCATCCTTCACCATCA
ACTGATTTAGCTATTCTATCATTACATATTGCCGGAGTTAGTTCTCTTTTAGGGTCAATA
AATTTTATTACAACAATTATTTCTCTTCGGCCAGCTGGTATGCCTATAGAAAAATTGAGA
CTATTTTTATGATCCTCATTAATTACTGCCTTCTTATTATTATTAAGACTACCCG-TTTT
AGC
>Euchordodes_KY172780_RP35 .
TTAGTTATAATTTTTTTTGCTGTTATGCCCCTTTTAGTCGGTGGGTTTGGTAACTGATTA
ATCCCTATTATAATCTCAAGACCAGATATAGCTTTTCCGCGAATAAACAATTTATCATTT
TGAATCTTACCGCCTAGACTATTTCTTTTATTATCTAGCAGTTTAACTGAATCCGGTTGT
GCTACTGGTTGAACCCTCTACCCACCACTATCTGCTTTTTTAGGACATCCGTCTCCTTCC
ACAGACCTTGCAATTTTATCCCTTCATTTGGCTGGGGTGAGATCCCTATTAGGCTCTATT
AATTTTATTACAACTATTATTATTATACGCCCGAAGGGCATGCCTATTGAAAAAGCTTCT
CTTTTTATTTGATCTTCTTTTATTACAGCTTTGCTTTTGCTATTAAGACTACCTG-TTTT
AGC
>Euchordodes_KY172803_OM20 .
TTAGTTATAATTTTTTTTGCTGTTATGCCCCTTTTGGTGGGTGGGTTTGGTAACTGATTA
ATCCCTATTATAATCTCAAGACCAGATATAGCTTTTCCGCGAATAAACAATTTATCATTT
TGAATCTTACCACCTAGACTATTTCTTTTATTATCTAGCAGTTTAACTGAATCCGGTTGC
GCTACTGGTTGAACCCTCTATCCACCACTATCTGCTTTTTTAGGACATCCGTCTCCTTCC
ACAGACCTTGCAATTTTATCCCTTCATTTGGCTGGGGTGAGATCCCTATTAGGCTCTATT
AATTTTATTACAACTATTATTATTATACGCCCGAAGAGTATGCCTATTGAAAAAGCTTCT
CTTTTTATTTGATCTTCTTTTATTACAGCTTTGCTTTTGCTATTAAGACTACCTG-TTTT
AGC
>Gordius_T1_KY172770_RP24 .
TTAGTTATAATTTTTTTTGCTGTTATGCCCCTTTTAGTCGGTGGGTTTGGTAACTGATTA
ATCCCTATTATAATCTCAAGACCAGATATAGCTTTTCCGCGAATAAACAATTTATCATTT
TGAATCTTACCGCCTAGACTATTTCTTTTATTATCTAGTAGTTTAACTGAATCCGGTTGT
GCTACTGGTTGAACCCTATATCCACCACTATCTGCTTTTTTAGGACATCCGTCTCCTTCC
ACTGACCTTGCAATTTTATCCCTTCATTTGGCTGGGGTGAGATCCCTATTAGGCTCTATT
AATTTTATTACAACTATTATTATTATACGCCCGAAGGGTATACCTATTGAAAAAGCTTCT
CTTTTTATTTGATCTTCTTTCATTACAGCTTTGCTTTTGCTATTAAGACTACCTG-TTTT
AGC
>Parachordodes_KY172747_CR06 .
CTTATTATAATTTTTTTTGCTGTTATACCTATTTTGGTGGGGGGGTTTGGCAATTGATTG
ATTCCAATTATAGTGTCTTCGCCAGATATAGCATTCCCCCGTATAAATAATTTATCTTTT
TGGCTTTTGCCCCCCAGTCTTATTTTTCTTTTAACCAGAAGCATGGTGGAGTCAGGATGT
GCAACAGGATGGACCCTTTATCCTCCTTTATCTTCAATTTTAGGGCACCCTTCACCTTCA
ACAGATCTTGCAATTCTTTCTCTTCATTTAGCTGGGGTTAGTTCCTTATTAGGCTCTATT
AATTTTATTACAACTATTTTTGTTATACGGCCAAGGGGGATGCCTATTGAAAAAGCCTCT
CTTTTTGTTTGATCATCCCTTATYACWGCATTTTTATTACTTTTAAGACTTCCAG-TATT
GGC
>Parachordodes_KY172778_RP33 .
CTTATTATAATTTTTTTTGCTGTTATACCTATTTTGGTGGGGGGGTTTGGCAATTGATTG
ATTCCAATTATAGTGTCTTCGCCAGATATAGCATTCCCCCGTATAAATAATTTATCTTTT
TGGCTTTTGCCTCCCAGTCTTATTTTTCTTTTAACTAGAAGCATGGTTGAGTCAGGGTGT
GCAACAGGATGAACTCTTTATCCTCCCTTATCTTCAATTCTAGGGCACCCTTCACCTTCA
ACAGATCTTGCAATTCTTTCTCTTCATTTAGCTGGGGTTAGTTCCTTATTAGGCTCTATT
AATTTTATTACAACTATTTTTGTTATACGGCCAAGGGGGATGCCTATTGAAAAAGCCTCT
CTTTTTGTTTGATCGTCCCTTATCACTGCATTTTTATTACTCTTAAGACTTCCAG-TATT
GGC
>Chordodes_HM044105 .
TTAATTATAATTTTCTTTGCTGTAATACCCATCTTGGTGGGGGGATTTGGGAATTGATTA
ATTCCAATAATAGTAATAGCACCAGACATAGCTTTTCCACGGATGAACAACTTATCTTTT
TGAATTCTTCCTCCTAGTTTATTTTTTCTACTATCTAGAAGAATGGTTGAATCTGGTTGT
GCTACCGGTTGAACATTGTACCCCCCTTTATCATCAATCTTAGGGCATCCGTCGCCTTCC
ACTGATATAGCAATTCTATCGTTACACATAGCTGGAATTAGATCGTTGTTAGGTTCCATT
AACTTTATCACTACTATTATAACAATGCGACCAAAGGGTTTACCAATTGAAAAAACATCA
TTGTTTATTTGAGCTTCATTAATTACTGCTATTTTATTATTAATTAGATTACCTG-TTTT
AGC
>Chordodes_HM044124 .
TTAATTATAATTTTTTTTGCTGTAATACCCATCTTGGTGGGGGGATTTGGGAATTGATTA
ATTCCAATAATAGTAATAGCACCAGACATAGCTTTTCCACGGATGAACAACTTATCTTTT
TGAATTCTTCCTCCTAGTTTATTTTTTCTACTATCTAGAAGAATGGTTGAATCTGGTTGT
GCTACCGGTTGAACATTATACCCCCCTTTATCATCAATCTTAGGGCATCCGTCGCCTTCC
ACTGATATAGCAATTCTATCATTACACATAGCTGGAATTAGATCGTTGTTAGGTTCCATT
AACTTTATCACTACTATTATAACAATGCGACCAAAGGGTTTACCAATTGAAAAAACATCA
TTGTTTATTTGAGCTTCATTAATTACTGCTATTTTATTATTAATTAGATTACCTG-TTTT
AGC
